# Supplementary material for: Microglia exit the CNS in spinal root avulsion
Source: PLoS Biol. 2019 Feb 22;17(2):e3000159. doi: 10.1371/journal.pbio.3000159 (PMC6402705; doi:10.1371/journal.pbio.3000159)
Supplement: S1 Table — Values of total number of cells and animals scored for each figure panel and statistical test used to determine significance. (XLSX) [file pbio.3000159.s001.xlsx]

## Sheet: Sheet2
Figure number	Raw Number	n value
		Number of Animal Represented in Panel	Total Number of Animal Represented	Number of cells represented in Panel	p-values	Statistical test
1A
1B		1	7
1C		1	11	Microglia = 2; Macrophages = 3
1D		3	8	Microglia = 2
				Macrophages = 1
1E	Microglia = 1.360 hr	7	7	Microglia = 7	p=0.0371	t-test
	Macrophages = 2.519 hr			Macrophages = 20
1F		1	18
1G	Microglia = 90.48%	21	21	Microglia = 21
	Macrophages = 7.94%			Macrophages = 63
1H	Debris puncta before arrival = 23 debris puncta total, 1.095238 average	11	11	Microglia = 21	p<0.0001	t-test
	Debris puncta after clearing = 90 debris puncta, 4.285714 average
2A		1	10
2B-C		1	10	Microglia = 1
2C	Exit to PNS = 40.90%	22	22	Microglia = 9
	Remain in CNS = 59.09%
2D	4 dpf = 40.90%	22	22	Microglia in 4 dpf = 9
	7 dpf = 20%			Microglia in 7 dpf = 3
2E		1	9	Microglia = 1
2F		3	3	Microglia = 3
2G	Back to CNS = 44.44%	22	22	Microglia = 9
	Stay in PNS = 55.56%
2H		2	14	Exiting Microglia = 1; Non-exiting Microglia = 1
2I	Average AR of microglia In CNS = 8.863	13	13	In CNS = 23	p=0.0010	one way ANOVA
	Average AR of microglia In PNS = 1.675			In PNS = 3	p=0.0015	one way ANOVA
	Average AR of microglia PNS-primed in CNS = 1.938			PNS-primed = 3	p=0.6353	one way ANOVA
2J	Average Roundness of microglia In CNS = 0.128	13	13	In CNS = 23	p<0.0001	one way ANOVA
	Average Roundness of microglia In PNS = 0.661			In PNS = 3	p<0.0001	one way ANOVA
	Average Roundness of microglia PNS-primed in CNS = 0.540			PNS-primed = 3	p=0.4689	one way ANOVA
2K	Total amount of new debris collected by microglia In CNS = 14	13	13	In CNS = 23	p=0.0319	one way ANOVA
	Total amount of new debris collected by microglia In PNS = 16			In PNS = 3	p=0.0408	one way ANOVA
	Total amount of new debris collected by microglia PNS-primed in CNS = 28			PNS-primed = 3	p=0.5370	one way ANOVA
2L		1	4	Microglia = 1
3A	Average number of new debris collected by Naïve microglia = 6.33	6	6	Naïve microglia = 3	p=0.0273	t-test
	Average number of new debris collected by PNS-experienced microglia = 12			PNS-experienced microglia = 3
3B	Percentage of DMSO movies where microglia exit the CNS = 40%	5	5	DMSO Microglia = 5
	Percentage of NMDA treated movies where microglia exit the CNS = 0%	5	5	NMDA Microglia = 5
	Percentage of Glutamate activated movies where microglia exit the CNS = 80%	5	5	Glutamate Microglia = 5
3C		1	5	Microgila = 1
3D		1	5	Microglia = 2
3E	Average time microglia take to exit the CNS in normal injuries = 7.293 hr	6	6	Normal Microglia = 5	p=0.0379	t-test
	Average time microglia take to exit the CNS in glutamate-treated injuries = 0.458 hr	5	5	Glutamate treated Microglia = 6
4A		3	8	Microglia = 8
				Macrophages = 8
4B		3	3	Microglia = 6
4C	Microglia contacts microglia = 83.33%	3	3	Microglia = 9	p=0.0164	two-way ANOVA
	Microglia contacts macrophage = 11.11%	3	3	Macrophages = 9	p=0.0033	two-way ANOVA
	Macrophage contacts microglia = 88.88%	3	3
	Macrophage contacts macrophage = 0%
4D		1	6	Microglia = 1
4E		3	3	Microglia = 3
4F	Macrophages+Microglia = 1.4816 hr response	21	21	Microglia = 29	p=0.0439	t-test
	Microglia Only = 0.4445 hr response	6	6
4G	Macrophage ablation = 112.6986 um	6	6	Macrophage ablation = 3	p=0.0462	t-test
	Ablation control = 6.375 um			Ablation control = 3
4H	Macrophages+Microglia = 100%	21	21	Macrophages = 63; Microglia = 21
	Macrophages Only = 20%	5	5	Macrophages = 5
	Microglia Only = 100%	3	3	Microglia = 3
4I	Macrophages+Microglia = 1.095238 puncta before; 4.285714 puncta in cell after	21	21	Microglia = 29	p=0.0028	two-way ANOVA
	Macrophages Only = 3.2 puncta before; 0.2 puncta in cell after	5	5		p=0.0031	two-way ANOVA
	Microglia Only = 4.6666 puncta before; 4.3333 puncta in cell after	3	3		p=0.8835;n.s.	two-way ANOVA
SUPPLEMENTARY FIGURES:
S1A		1	7
S1B
S1C		1	4
S1D		1	11
S2A		3	10	(I) = 1; (II) = 1; (III) = 1
S2B	Pre-injury = 1	1	10	Microglia = 4
	Post-injury = 1			Macrophages = 11
S2C	Pre-injury = 1	1	10	Microglia = 6
	Post-injury = 1			Macrophages = 32
S2D	Pre-injury = 1	1	10	Microglia = 3
	Post-injury = 1			Macrophages = 16
S3A		4	12	Control = 3
				Category I = 3
				Category II = 3
				Category III = 3
S3B		4	12	Control = 3
				Category I = 3
				Category II = 3
				Category III = 3
S3C	Control = 1	2	10	Microglia = 4
	Category I = 1			Macrophages = 11
S3D	Control = 1	2	10	Microglia = 6
	Category II = 1			Macrophages = 32
S3E	Control = 1	2	10	Microglia = 3
	Category III = 1			Macrophages = 16
S4A		1	9	Microglia = 1; Macrophages = 1
S4B		1	9	Microglia = 1; Macrophages - 1
S4C	Average number of cells DMSO = 7.3125	31	31	234
	Average number of cells 1 uM = 4.21875	31	31	135	p=0.1167	t-test
	Average number of cells 10 uM = 3.628571	34	34	127	p=0.0198	t-test
	Average number of cells 100 uM = 2.25641	38	38	88	p=0.0006	t-test
S4D	Average number of microglia DMSO = 1.727273	11	11	19
	Average number of microglia 1 uM = 1.363636	11	11	15	p=0.095	t-test
	Average number of microglia 10 uM = 1	11	11	11	p=0.0061	t-test
	Average number of microglia 100 uM = 0.636364	11	11	7	p<0.0001	t-test
S4E	Percentage of animals with no microglia DMSO = 0%	11	11
	Percentage of animals with no microglia 1 uM = 0%	11	11
	Percentage of animals with no microglia 10 uM = 18.18182%	11	11
	Percentage of animals with no microglia 100 uM = 36.36364%	11	11
S4F		1	6	Microglia = 6
S4G		1	5	Microglia = 1; Macrophages = 2
S5A		1	18
S5B	Microglia = 203.5755 um/hr	7	7	Microglia = 7	p=0.0028	t-test
	Macrophages = 151.4035 um/hr			Macrophages = 20
S5C	Average number of microglia Category I = 2	10	10	Total Microglia = 13
	Average number of microglia Category II = 1.5			Total Macrophages = 59
	Average number of microglia Category III = 1.5
	Average number of macrophages Category I = 5.5
	Average number of macrophages Category II = 8
	Average number of macrophages Category III = 8
	Average number of pu1+ Category I = 7.5
	Average number of pu1+ Category II = 9.5
	Average number of pu1+ Category III = 9.5
S5D	Category I with pu1+ cell response = 83%	25	25	Total pu1+ cells = 74
	Category II with pu1+ cell response = 89%
	Category III with pu1+ cell response = 100%
S5E		1	22	Microglia = 1
				Macrophages = 3
S5F	Microglia = 75.605 um	7	7	Microglia = 6	p=0.0043	t-test
	Macrophages = 58.364 um			Macrophages = 18
S5G	Microglia = 50%	18	18	Microglia = 21	p=1.000; n.s.	Fishers Exact
	Macrophages = 50%			Macrophages = 63
S6A	Microglia = 2 average vacuoles	11	11	Microglia = 11	p=0.0446	t-test
	Macrophages = 2.813 average vacuoles			Macrophages = 15
S6B	Total vacuoles before arrival = 0	9	9	Macrophages = 15	p<0.0001	t-test
	Total vacuoles after clearing = 45 vacuoles; average = 2.8125
S6C	Microglia injury response = 1.3603 hr	11	11	Microglia = 20	p<0.0001	t-test
	Microglia injury clearing = 9.1444 hr
S6D	Macrophage injury response = 2.5188 hr	9	9	Macrophages = 63	p<0.0001	t-test
	Macrophage injury clearing = 5.2526 hr
S7A		9	9	Microglia = 9
S7B
S7CD		3	3	Microglia = 3
S7E		2	10	Tg(gfap:gfp);Tg(sox10:mrfp) animals = 5
				Tg(pu1:gfp);Tg(sox10:mrfp) animals = 5
S7F	Average distance from DRG edge = 4.7715 um	8	8	Microglia = 3	p<0.0001	t-test
	Average dstance from Microglia edge = 14.68 um			DRG = 5
S7GH		9	9	Microglia = 31
S7I	No emigration to PNS = Fish 1,6,8-9 (=1) Fish 4(=2) Fish 2,5 (=3) Fish 3 (=4) Fish 4,7 (=4)	9	9	Microglia = 30
	Emigrated to PNS = Fish 1-6, 8-9 (=1) Fish 7 (=2)
S7J	Distance with macrophages = 12.87 um	7	7	Fish with Microglia = 4	p=0.0055	t-test
	Distance without macrophages = 7.613 um			Fish without Microglia = 3
S7K	PNS time with macrophages = 2.358 hr	15	15	Fish with microglia = 9	p=0.1466; n.s.	t-test
	PNS time without macrophages = 3.184 hr			Fish without microglia = 6
S7L	Category I with microglia emigration = 3	10	10	Movies with microglia and OLs analyzed = 10
	Category I with OL emigration =0
	Category II with microglia emigration = 5
	Category II with OL emigration =0
	Category III with microglia emigration = 8
	Category III with OL emigration = 1
S8A		1	5	Microglia = 1
				Macrophages = 2
S8B		1	5
S8C	Percentage at the sensory root = 40%	5	5	Microglia = 2
	Percentage at the peripheral mixed nerve = 0%			Macrophages = 12
	CNS lesion = 0%
S8D	Percentage of microglia that respond to sensory injury = 100%, that emigrate to PNS in sensory injury = 41.176%	5	5	Microglia = 7
	Percentage of microglia that respond to peripheral injury = 0%, that emigrate to PNS inperipheral injury = 0%
	Percentage of microglia that respond to CNS injury = 100%, that emigrate to PNS in CNS injury = 0%
S8E	Average number of macrophages that respond to sensory injury = 4.5	5	5	Macrophages = 12	p=0.0738
	Average number of macrophages that respond to peripheral injury = 2.4				p=0.2288
	Average number of macrophages that respond to CNS lesion = 0.75				p=0.0136
S9A		1	11	Microglia = 1; Macrophages = 1
S9BC	1 Microglia migration plot and distance traveled	1	9	Microglia= 1
S9DE	1 Microglia migration plot and distance traveled	1	9	Microglia= 1
S9FG	1 Microglia migration plot and distance traveled	1	9	Microglia= 1
S9HI	1 Microglia migration plot and distance traveled	1	9	Microglia= 1
S9J		1	9	Microglia = 1
S9K		1	9	Microglia = 1
S9L		1	9	Microglia = 1
S9M		1	9	Microglia = 1
S9N	Total debris puncta pre-PNS migration = 12 debris puncta, 2 average	6	6	Microglia = 6	p=0.1348; n.s.	two-way ANOVA
	Total debris puncta collected in PNS = 21 debris puncta, 3.5 average				p=0.2700; n.s.	two-way ANOVA
	Total debris puncta back to CNS = 18 debris puncta, 3 average				p=0.5846; n.s.	two-way ANOVA
S9O	Average puncta area pre-PNS migration = 2.051 um^2	6	6	Microglia = 6	p=0.182; n.s.	two-way ANOVA
	Average puncta area collected in PNS = 2.547 um^2				p=0.0644; n.s.	two-way ANOVA
	Average puncta area back to CNS = 2.831 um^2				p=0.4990; n.s.	two-way ANOVA
S10A	Average circularity of microglia In CNS = 0.127	3	3	In CNS = 3	p=0.2109	t-test
	Average circularity of microglia Leaving CNS = 0.1753			Leaving CNS = 3	p=0.2425	t-test
	Average circularity of microglia In PNS = 0.1773			In PNS = 3
	Average circularity of microglia Re-entering CNS = 0.2027			Re-entering CNS = 3
	Average circularity of microglia Back in CNS = 0.2433			Back in CNS = 3
S10B	Average AR of microglia In CNS = 12.926	3	3	In CNS = 3	p=0.0269	t-test
	Average AR of microglia Leaving CNS = 2.8203			Leaving CNS = 3	p=0.0252	t-test
	Average AR of microglia In PNS = 1.6747			In PNS = 3
	Average AR of microglia Re-entering CNS = 1.866			Re-entering CNS = 3
	Average AR of microglia Back in CNS = 1.9383			Back in CNS = 3
S10C	Average Roundness of microglia In CNS = 0.0913	3	3	In CNS = 3	p=0.0052	t-test
	Average Roundness of microglia Leaving CNS = 0.4013			Leaving CNS = 3	p=0.0131	t-test
	Average Roundness of microglia In PNS = 0.6607			In PNS = 3
	Average Roundness of microglia Re-entering CNS = 0.5490			Re-entering CNS = 3
	Average Roundness of microglia Back in CNS = 0.5400			Back in CNS = 3
S10D	Average Solidity of microglia In CNS = 0.6100	3	3	In CNS = 3	p=0.6069	t-test
	Average Solidity of microglia Leaving CNS = 0.4447			Leaving CNS = 3	p=0.0011	t-test
	Average Solidity of microglia In PNS = 0.4927			In PNS = 3
	Average Solidity of microglia Re-entering CNS = 0.4777			Re-entering CNS = 3
	Average Solidity of microglia Back in CNS = 0.5700			Back in CNS = 3
S10E	Average circularity of microglia leaving CNS injury = 0.2554	6	6	Leaving CNS = 3	p=0.9163	t-test
	Average circularity of PNS-primed microglia = 0.2433			PNS-primed in CNS = 3
S10F	Average AR of microglia leaving CNS injury =7.910	6	6	Leaving CNS = 3	p=0.1762	t-test
	Average AR of PNS-primed microglia = 1.9383			PNS-primed in CNS = 3
S10G	Average roundness of microglia leaving CNS =0.2826	6	6	Leaving CNS = 3	p=0.1688	t-test
	Average roundness of PNS-primed microglia = 0.5400			PNS-primed in CNS = 3
S10H	Average solidity of microglia leaving CNS = 0.6220	6	6	Leaving CNS = 3	p=0.5023	t-test
	Average solidity of PNS-primed microglia = 0.5700			PNS-primed in CNS = 3
S10I	Average circularity of microglia In CNS = 0.1873	13	13	In CNS = 23	p=0.1686	one way ANOVA
	Average circularity of microglia In PNS = 0.1773			In PNS = 3	p=0.4601	one way ANOVA
	Average circularity of microglia PNS-primed in CNS = 0.2433			PNS-primed = 3	p=0.7684	one way ANOVA
S10J	Average solidity of microglia In CNS = 0.6789	13	13	In CNS = 23	p=0.0059	one way ANOVA
	Average solidity of microglia In PNS = 0.4927			In PNS = 3	p=0.1084	one way ANOVA
	Average solidity of microglia PNS-primed in CNS = 0.5700			PNS-primed = 3	p=0.3444	one way ANOVA
S10K	Total number of new debris microglia collected leaving CNS injury = 19	6	6	Leaving CNS = 3	p=0.0278	t-test
	Total number of new debris PNS-primed microglia collected in CNS = 28			PNS-primed in CNS = 3
S10L	Average primary projections In CNS = 43	4	4	Microglia = 4	p=0.7708	t-test
	Average primary projections In PNS = 42.333				p=0.9676	t-test
	Average primary projections PNS-experienced in CNS = 38				p=0.7892	t-test
	Average secondary projections In CNS = 3				p=0.0387	t-test
	Average secondary projections In PNS = 17				p=0.2071	t-test
	Average secondary projections PNS-experienced in CNS = 10				p=0.0308	t-test
S10M	Total primary projections in CNS injury = 166	6	6	CNS injury = 3	p=0.7499	t-test
	Total primary projections in PNS-primed = 11			PNS-primed = 3	p=0.0050	t-test
	Total secondary projections in CNS injury = 114
	Total secondary projections in PNS-primed = 30
S11A		1	4	Microglia = 1
S11B	Percent microglia1 surveyed = 57.55641%	3	3	Microglia = 3
	Percent microglia2 surveyed = 64.34572%
	Percent microglia3 surveyed = 47.93725%
S11C	1 Microglia tracing	1	3	Microglia = 1
S11D	Average distance microglia 1 traveled = 298.2746 um	3	3	Microglia = 3
	Average distance microglia 2 traveled = 780.1907 um
	Average distance microglia 3 traveled = 198.5838 um
S11E	Average max distance microglia 1 traveled = 535.4537 um	3	3	Microglia = 3
	Average max distance microglia 2 traveled = 988.8266766 um
	Average max distance microglia 3 traveled = 637.0501 um
S11F		1	3	Microglia = 0; Macrophages = 2
S11G		1	3	Microglia = 0; Macrophages = 2
S11H	Number of microglia-microglia contacts = 6	6	6	Microglia = 6	p=0.1739;n.s	two-way ANOVA
	Number of microglia-macrophage contacts = 9	6	6	Macrophages = 21	p=0.0123	two-way ANOVA
	Number of macrophage-macrophage contacts = 25	7	7		p=0.0002	two-way ANOVA
S12A		1	3	PNS-experienced microglia = 3
S12B		1	6	PNS-experienced microglia = 3
				Naïve microglia = 3
S12C	Average time Naïve microliga spend = 4.33 hr	6	6	PNS-experienced microglia = 3	p=0.0571	t-test
	Average time PNS-experienced microglia spend = 10.69 hr			Naïve microglia = 3
S12D	Total amount of primary projections naïve microglia create = 36	6	6	PNS-experienced microglia = 3	p=0.2841	t-test
	Total amount of primary projections PNS-experienced microglia create = 99			Naïve microglia = 3	p=0.0445
	Total amount of secondary projections naïve microglia create = 6
	Total amount of secondary projections PNS-experienced microglia create = 37
S13A		2	13	Control = 6, NMDA = 7
S13B	Percentage control DMSO = 100%	13	13	Control Microglia = 6	p=0.2652	Fisher's Exact
	Percentage NMDA treat = 80%			NMDA Microglia = 7
S13C	Average number of control DMSO microglia present = 2.4	13	13	Control Microglia = 6	p=0.0656	t-test
	Average number of NMDA treated microglia present = 1.4			NMDA Microglia = 7
S14A	Average AR of DMSO microglia pre-exit = 4.1403	6	6	DMSO Microglia = 6	p=0.9112	one way ANOVA
	Average AR of NMDA microglia pre-exit = 4.1825	7	7	NMDA Microglia = 7	p=0.9210	one way ANOVA
	Average AR of glutamate microglia pre-exit = 4.2539	5	5	Glutamate Microglia = 7	p=0.9510	one way ANOVA
	Average AR of DMSO microglia in PNS = 2.063889
	Average AR of NMDA microglia in PNS = n/a				p=0.8729	one way ANOVA
	Average AR of glutamate microglia in PNS = 2.1264
	Average AR of DMSO microglia PNS-primed in CNS = 3.3379				p=0.7604	one way ANOVA
	Average AR of NMDA microglia PNS-primed in CNS = 4.1825				p=0.2491	one way ANOVA
	Average AR of glutamate microglia PNS-primed in CNS = 2.4535				p=0.5798	one way ANOVA
S14B	Average Roundness of DMSO microglia pre-exit = 0.3583	6	6	DMSO Microglia = 6	p=0.7476	one way ANOVA
	Average Roundness of NMDA microglia pre-exit = 0.3031	7	7	NMDA Microglia = 7	p=0.5709	one way ANOVA
	Average Roundness of glutamate microglia pre-exit = 0.3365	5	5	Glutamate Microglia = 7	p=0.3242	one way ANOVA
	Average Roundness of DMSO microglia in PNS = 0.5378
	Average Roundness of NMDA microglia in PNS = n/a				p=0.8840	one way ANOVA
	Average Roundness of glutamate microglia in PNS = 0.5517
	Average Roundness of DMSO microglia PNS-primed in CNS = 0.463				p=0.9264	one way ANOVA
	Average Roundness of NMDA microglia PNS-primed in CNS = 0.3031				p=0.1135	one way ANOVA
	Average Roundness of glutamate microglia PNS-primed in CNS = 0.4200				p=0.4675	one way ANOVA
S14C	Average Circularity of DMSO microglia pre-exit = 0.3897	6	6	DMSO Microglia = 6	p=0.5470	one way ANOVA
	Average Circularity of NMDA microglia pre-exit = 0.3555	7	7	NMDA Microglia = 7	p=0.0884	one way ANOVA
	Average Circularity of glutamate microglia pre-exit = 0.4283	5	5	Glutamate Microglia = 7	p=0.4150	one way ANOVA
	Average Circularity of DMSO microglia in PNS = 0.1497
	Average Circularity of NMDA microglia in PNS = n/a				p=0.3589	one way ANOVA
	Average Circularity of glutamate microglia in PNS = 0.1645
	Average Circularity of DMSO microglia PNS-primed in CNS = 0.1501				p=0.9997	one way ANOVA
	Average Circularity of NMDA microglia PNS-primed in CNS = 0.3555				p<0.0001	one way ANOVA
	Average Circularity of glutamate microglia PNS-primed in CNS = 0.1488				p=0.0003	one way ANOVA
S14D	Average Solidity of DMSO microglia pre-exit = 0.7168	6	6	DMSO Microglia = 6	p=0.0941	one way ANOVA
	Average Solidity of NMDA microglia pre-exit = 0.7720	7	7	NMDA Microglia = 7	p=0.4521	one way ANOVA
	Average Solidity of glutamate microglia pre-exit = 0.7943	5	5	Glutamate Microglia = 7	p=0.1044	one way ANOVA
	Average Solidity of DMSO microglia in PNS = 0.4469
	Average Solidity of NMDA microglia in PNS = n/a				p=0.3592	one way ANOVA
	Average Solidity of glutamate microglia in PNS = 0.4725
	Average Solidity of DMSO microglia PNS-primed in CNS = 0.4541				p=0.9998	one way ANOVA
	Average Solidity of NMDA microglia PNS-primed in CNS = 0.7720				p<0.0001	one way ANOVA
	Average Solidity of glutamate microglia PNS-primed in CNS = 0.4553				p<0.0001	one way ANOVA
S15A	Percentage of microglia that exit the CNS in normal injury = 41.176%	6	6	Normal Injury Microglia = 6
	Percentage of microglia that exit the CNS in mock-uncaging = 0%	5	5	Mock-uncaging Microglia = 5
	Percentage of microglia that exit the CNS in glutamate-uncaging = 80%	5	5	Glutamate-uncaging Microglia = 5
S15B	Microglia migration time to injury post-normal injury = 1.66 hr	6	6	Normal Injury Microglia = 6	p=0.0353	t-test
	Microglia migration time to injury post-glutamate uncaging = 0.396 hr	5	5	Glutamate-uncaging Microglia = 5
S15C	Microglia migration distance post-normal injury = 162.466 um	6	6	Normal Injury Microglia = 6	p=0.3086	t-test
	Microglia migration distance post-glutamate uncaging = 92.720 um	5	5	Glutamate-uncaging Microglia = 5
S15D	Average amount of debris microglia collect in normal injury = 2	6	6	Normal Injury Microglia = 6	p=0.0748	t-test
	Average amount of debris microglia collect in mock-uncaging = 2.889	5	5	Mock-uncaging Microglia = 5	p=0.2938	t-test
	Average amount of debris microglia collect in glutamate-uncaging = 3.636	5	5	Glutamate-uncaging Microglia = 5	p=0.3289	t-test
S15E	Average area of debris microglia collect in normal injury = 2.5525	6	6	Normal Injury Microglia = 6	p=0.1706	t-test
	Average area of debris microglia collect in mock-uncaging = 4.7292	5	5	Mock-uncaging Microglia = 5	p=0.1755	t-test
	Average area of debris microglia collect in glutamate-uncaging = 3.887	5	5	Glutamate-uncaging Microglia = 5	p=0.4267	t-test
S15F	Average amount of debris microglia collect in normal injury = 3.5	6	6	Normal Injury Microglia = 6	p=0.1212	t-test
	Average amount of debris microglia collect in glutamate-uncaging = 5.217	5	5	Glutamate-uncaging Microglia = 5
S15G		1	6	Microglia = 1
S15H	Percentage of uninjured animals with microglia near site of glutamate-uncaging = 83.3%	6	6	Microglia = 6
	Percentage of uninjured animals where microglia exit to the PNS following glutamate-uncaging = 0%
S16A		8	8	8
S16B		3	3	Macrophages = 6
S16C		3	3	Microglia = 3
				Macrophages = 3
S16D	Microglia contacts microglia = 101.1156 um	3	3	Microglia = 9	p=0.0169	two-way ANOVA
	Microglia contacts macrophage = 9.20258 um	3	3	Macrophages = 9	p=0.0040	two-way ANOVA
	Macrophage contacts microglia = 157.2541 um	3	3
	Macrophage contacts macrophage = 10.2998 um
S17A		1	1	Microglia = 1
S17B	1 Microglia creating projections	1	6	Microglia = 6
S17C	Average max projection length in CNS = 60.428 um	6	6	Microglia = 6	p<0.0001	t-test
	Average max projection length in PNS = 23.415 um
S17D	1 Microglia collecting debris	1	9	Microglia = 9
S17E	2 Microglia collecting debris	1	9	Microglia = 10
S18A		1	3	Microglia = 1; Macrophages = 2
S18B		1	3	Microglia = 2; Unablated Macrophages = 2; Ablated Macrophages = 2
S18C		1	3	Microglia = 1
S18D		1	3	Microglia = 2
S18E		1	3	Microglia = 1
S19A		1	3	Microglia = 1; Macrophages = 2
S19B		1	3	Microglia = 1; Macrophages = 1
S19C		1	3	Microglia = 1; Ablated Macrophages = 1
S19DE		3	3	Microglia = 3
S19FG		3	3	Microglia = 3
S19GH		3	3	Microglia = 3
S20A		1	3	Cleared debris = 2; Uncleared debris = 1
S21A-C
