# Supplementary material for: Microglia exit the CNS in spinal root avulsion
Source: PLoS Biol. 2019 Feb 22;17(2):e3000159. doi: 10.1371/journal.pbio.3000159 (PMC6402705; doi:10.1371/journal.pbio.3000159)
Supplement: S2 Table — Value criteria of injuries created. These criteria determine the overall category of the injury. An injury must meet at least two criteria to be classified as a specific category. (XLSX) [file pbio.3000159.s002.xlsx]

## Sheet: Sheet1
Category	Length Range (um)	Height Range (um)	Change in Fluorescence (au)
I	0 – 0.7	0 – 5.0	0 – 49
II	7.1 – 14.0	5.1 – 10.0	50 – 99
III	14.1 – 22.0	10.1 – 15.0	100 - 1000
