# Supplementary material for: Microglia exit the CNS in spinal root avulsion
Source: PLoS Biol. 2019 Feb 22;17(2):e3000159. doi: 10.1371/journal.pbio.3000159 (PMC6402705; doi:10.1371/journal.pbio.3000159)
Supplement: S1 Data — All raw data and statistical values represented in different spreadsheet tabs per figure for Fig 1E, 1G and 1H. (XLSX) [file pbio.3000159.s035.xlsx]

## Sheet: MainFig 1E
MAIN FIGURE 1E: MICROGLIA VS MACROPHAGE RESPONSE TIME TO INJURY
Response Time (hr)
Microglia	Macrophage		RAW STATS FROM PRISM
0.0833333	0.416667		Table Analyzed	Figure 1E
0.666667	0.333333
2	0.5		Column B	Macrophage
3	5		vs.	vs.
0.416667	4		Column A	Microglia
2	4.33333
2	13		Unpaired t test
0.383333	0.583333		P value	0.0371
0.6	0.75		P value summary	*
0.5	8.16667		Significantly different (P < 0.05)?	Yes
1.6	6.5		One- or two-tailed P value?	Two-tailed
0.883333	2		t, df	t=2.12 df=82
2	1.16667
0.166667	0.916667		How big is the difference?
0.0833333	1.25		Mean ± SEM of column A	1.36 ± 0.2535, n=21
2	8.33333		Mean ± SEM of column B	2.519 ± 0.3031, n=63
0	1.25		Difference between means	1.158 ± 0.5466
0.416667	1.33333		95% confidence interval	0.07117 to 2.246
3.5	3.83333		R squared (eta squared)	0.05194
3	4
3.26667	5.58333		F test to compare variances
	3.58333		F, DFn, Dfd	4.288, 62, 20
	2		P value	0.0007
	2		P value summary	***
	0.25		Significantly different (P < 0.05)?	Yes
	0.333333
	0.183333
	0.416667
	0.416667
	0.5
	0.5
	0.75
	2.08333
	3.25
	5.33333
	3.5
	1
	1.25
	1.25
	1.83333
	2.3
	3
	3.4
	1
	1
	1.5
	1.58333
	2.41667
	4
	0.416667
	0.666667
	0.75
	0.583333
	1.16667
	1.16667
	2.08333
	5.3
	2
	6
	1.5
	4
	4.5
	4.66667
Average response time
Microglia	Macrophages
1.36032	2.51878

## Sheet: MainFig 1G
MAIN FIGURE 1G: PERCENTAGE OF MICROGLIA AND MACROPHAGES CONTAINING DEBRIS
Total amount of microglia	Total amount of microglia with debris	Total amount of macrophages	Total amount of macrophages with debris	Total amount of microglia and macrophages	Total amount of microglia and macrophages containing debris
21	19	63	5	85	24
Percentage of microglia containing debris	Percentage of macrophages containing debris
90.4762	7.9365
(19/21)	(5/63)

## Sheet: MainFig 1H
MAIN FIGURE 1H: AMOUNT OF DEBRIS PER MICROGLIA BEFORE ARRIVAL AND AFTER CLEARING
Amount of debris per microglia
Before arrival	After clearing		RAW STATS FROM PRISM
0	2		Table Analyzed	micro debris
3	8
2	7		Column B	After clearing
0	2		vs.	vs.
0	4		Column A	Before arrival
0	0
0	0		Unpaired t test
0	3		P value	<0.0001
0	3		P value summary	****
0	0		Significantly different (P < 0.05)?	Yes
3	8		One- or two-tailed P value?	Two-tailed
1	7		t, df	t=4.9 df=40
2	4
0	8		How big is the difference?
0	3		Mean ± SEM of column A	1.095 ± 0.2664, n=21
2	4		Mean ± SEM of column B	4.286 ± 0.5942, n=21
1	4		Difference between means	3.19 ± 0.6512
1	8		95% confidence interval	1.874 to 4.507
3	7		R squared (eta squared)	0.3751
2	4
3	4		F test to compare variances
			F, DFn, Dfd	4.974, 20, 20
			P value	0.0007
			P value summary	***
			Significantly different (P < 0.05)?	Yes
