# Supplementary material for: Microglia exit the CNS in spinal root avulsion
Source: PLoS Biol. 2019 Feb 22;17(2):e3000159. doi: 10.1371/journal.pbio.3000159 (PMC6402705; doi:10.1371/journal.pbio.3000159)
Supplement: S2 Data — All raw data and statistical values represented in different spreadsheet tabs per figure for Fig 2C, 2E, 2G, 2I and 2K. (XLSX) [file pbio.3000159.s036.xlsx]

## Sheet: MainFigure_2C
MAIN FIGURE 2C: PERCENTAGE OF MOVIES COLLECTED WHERE MICROGLIA EXIT THE CNS FOLLOWING INJURY
Animals where microglia leave CNS post-injury
Total injured animals	Total animals where microglia leave the CNS
22	9
Percentage of movies (%)
Microglia exit the CNS	Microglia remain in CNS
(9/22)	(13/22)
40.9091	59.0909

## Sheet: MainFigure_2D
SUPPLEMENTARY FIGURE 2D: PERCENTAGE OF ANIMALS WHERE A MICROGLIA EXITS THE CNS AT 4DPF AND AT 7DPF
	Animals where microglia leave CNS post-injury
	Total injured animals	Total animals where microglia leave the CNS
4dpf	22	9
7dpf	5	1
	Percentage of animals where microglia exit the CNS (%)
	4dpf	7dpf
	(9/22)	(1/5)
	40.9091	20

## Sheet: MainFigure_2E
MAIN FIGURE 2E: DISTANCE OF MICROGLIA 1 TRAVELED FROM THE DORSAL SPINAL CORD INTO THE PNS OVER TIME
Distance microglia traveled outside of spinal cord over time
Time (hours)	Distance (um)
0	-14.667
0.033333	-12
0.066667	-12
0.1	-12
0.133333	-9.334
0.166667	-12
0.2	-4
0.233333	5.333
0.266667	0
0.3	2.666
0.333333	8
0.366667	2.666
0.4	0
0.433333	0
0.466667	2.666
0.5	4
0.533333	5.333
0.566667	8
0.6	8
0.633333	8
0.666667	9.333
0.7	9.333
0.733333	10.666
0.766667	12
0.8	12
0.833333	14.666
0.866667	20
0.9	20
0.933333	24
0.966667	24
1	24
1.03333	24
1.06667	24
1.1	24
1.13333	24
1.16667	24
1.2	24
1.23333	22.666
1.26667	21.333
1.3	20
1.33333	18.666
1.36667	18.666
1.4	24
1.43333	24
1.46667	24
1.5	25.333
1.53333	26.666
1.56667	26.666
1.6	26.666
1.63333	18.666
1.66667	16
1.7	16
1.73333	16
1.76667	18.666
1.8	22.666
1.83333	24
1.86667	24
1.9	24
1.93333	22.666
1.96667	21.333
2	20
2.03333	20
2.06667	17.333
2.1	17.333
2.13333	17.333
2.16667	17.333
2.2	17.333
2.23333	20
2.26667	20
2.3	20
2.33333	20
2.36667	20
2.4	20
2.43333	20
2.46667	20
2.5	20
2.53333	20
2.56667	20
2.6	20
2.63333	20
2.66667	20
2.7	20
2.73333	20
2.76667	20
2.8	20
2.83333	20
2.86667	20
2.9	20
2.93333	20
2.96667	25.333
3	25.333
3.03333	25.333
3.06667	16
3.1	14.666
3.13333	24
3.16667	30.666
3.2	30.666
3.23333	21.333
3.26667	21.333
3.3	10.666
3.33333	9.333
3.36667	12
3.4	13.333
3.43333	17.333
3.46667	21.333
3.5	21.333
3.53333	21.333
3.56667	21.333
3.6	22.666
3.63333	24
3.66667	24
3.7	25.333
3.73333	25.333
3.76667	16
3.8	14.666
3.83333	6.666
3.86667	5.333
3.9	1.333
3.93333	-2.667
3.96667	-2.667
4	-2.667
4.03333	-2.667
4.06667	-2.667
4.1	-2.667
4.13333	-6.667
4.16667	-12
4.2	-12
4.23333	-12
4.26667	-12
4.3	-12
4.33333	-9.334
4.36667	-9.334
4.4	-9.334
4.43333	-5.334
4.46667	0
4.5	6.666
4.53333	10.666
4.56667	10.666
4.6	10.666
4.63333	10.666
4.66667	10.666
4.7	9.333
4.73333	9.333
4.76667	9.333
4.8	9.333
4.83333	9.333
4.86667	9.333
4.9	9.333
4.93333	9.333
4.96667	9.333
5	10.666
5.03333	10.666
5.06667	10.666
5.1	10.666
5.13333	10.666
5.16667	10.666
5.2	10.666
5.23333	10.666
5.26667	10.666
5.3	10.666
5.33333	10.666
5.36667	10.666
5.4	10.666
5.43333	10.666
5.46667	10.666
5.5	10.666
5.53333	10.666
5.56667	10.666
5.6	10.666
5.63333	10.666
5.66667	10.666
5.7	10.666
5.73333	9.333
5.76667	9.333
5.8	8
5.83333	2.666
5.86667	2.666
5.9	2.666
5.93333	2.666
5.96667	2.666
6	2.666
6.03333	2.666
6.06667	4
6.1	4
6.13333	-9.334
6.16667	-10.667
6.2	-10.667
6.23333	-10.667
6.26667	-10.667
6.3	-13.334
6.33333	-13.334
6.36667	-13.334
6.4	-16
6.43333	-16
6.46667	-13.334
6.5	-13.334
6.53333	-13.334
6.56667	-13.334
6.6	-13.334
6.63333	-13.334
6.66667	-13.334
6.7	-13.334
6.73333	-13.334
6.76667	-13.334
6.8	-13.334
6.83333	-13.334
6.86667	-13.334
6.9	-12
6.93333	-12
6.96667	-12
7	-10.667
7.03333	-10.667
7.06667	-8
7.1	-8
7.13333	-1.334
7.16667	1.333
7.2	1.333
7.23333	1.333
7.26667	1.333
7.3	1.333
7.33333	0
7.36667	0
7.4	0
7.43333	1.333
7.46667	2.666
7.5	2.666
7.53333	2.666
7.56667	2.666
7.6	2.666
7.63333	2.666
7.66667	2.666
7.7	2.666
7.73333	2.666
7.76667	1.333
7.8	1.333
7.83333	0
7.86667	0
7.9	-1.334
7.93333	-4
7.96667	-4
8	-2.667
8.03333	-2.667
8.06667	-2.667
8.1	-1.334
8.13333	-1.334
8.16667	1.333
8.2	1.333
8.23333	1.333
8.26667	1.333
8.3	1.333
8.33333	1.333
8.36667	0
8.4	0
8.43333	-1.334
8.46667	-1.334
8.5	-1.334
8.53333	-1.334
8.56667	-1.334
8.6	-1.334
8.63333	-1.334
8.66667	-1.334
8.7	-4
8.73333	-4
8.76667	-4
8.8	-4
8.83333	5.333
8.86667	5.333
8.9	5.333
8.93333	5.333
8.96667	5.333
9	5.333
9.03333	5.333
9.06667	5.333
9.1	9.333
9.13333	12
9.16667	14.666
9.2	14.666
9.23333	14.666
9.26667	14.666

## Sheet: MainFigure_2G
MAIN FIGURE 2G: PERCENTAGE OF ANIMALS WHERE MICROGLIA EXIT THE CNS AND REENTER THE CNS OR REMAIN IN PNS
Animals where microglia leave CNS post-injury
Total injured animals	Total animals where microglia leave the CNS	Total animals where microglia re-enter the CNS
22	9	4
Percentage of animals (%)
Microglia exit the CNS and re-enter CNS	Microglia exit the CNS and remain in PNS
(4/9)	(5/9)
44.44	55.55

## Sheet: MainFigure_2I
MAIN FIGURE 2I: AVERAGE ASPECT RATIO OF MICROGLIA IN THE CNS, IN THE PNS, AND PNS-PRIMED IN THE CNS
Aspect Ratio (AR) of microglia				RAW STATS FROM PRISM
In CNS	In PNS	PNS-primed in CNS		Table Analyzed	Figure 2I		Table Analyzed	Figure 2I		Table Analyzed	Figure 2I
6.759	2.489	2.562
14.51	1.217	1.576		Column C	PNS-primed in CNS		Column C	PNS-primed in CNS		Column B	In PNS
17.508	1.318	1.677		vs.	vs.		vs.	vs.		vs.	vs.
8.537				Column B	In PNS		Column A	In CNS		Column A	In CNS
5.421
10.722				Unpaired t test			Unpaired t test			Unpaired t test
12				P value	0.6353		P value	0.0015		P value	0.001
11.338				P value summary	ns		P value summary	**		P value summary	**
11.111				Significantly different (P < 0.05)?	No		Significantly different (P < 0.05)?	Yes		Significantly different (P < 0.05)?	Yes
7.642				One- or two-tailed P value?	Two-tailed		One- or two-tailed P value?	Two-tailed		One- or two-tailed P value?	Two-tailed
8.07				t, df	t=0.5125 df=4		t, df	t=3.593 df=24		t, df	t=3.727 df=24
9.264
7.98				How big is the difference?			How big is the difference?			How big is the difference?
6.575				Mean ± SEM of column B	1.675 ± 0.4082, n=3		Mean ± SEM of column A	8.863 ± 0.683, n=23		Mean ± SEM of column A	8.863 ± 0.683, n=23
7.872				Mean ± SEM of column C	1.938 ± 0.3132, n=3		Mean ± SEM of column C	1.938 ± 0.3132, n=3		Mean ± SEM of column B	1.675 ± 0.4082, n=3
13.128				Difference between means	0.2637 ± 0.5145		Difference between means	-6.925 ± 1.927		Difference between means	-7.189 ± 1.929
9.364				95% confidence interval	-1.165 to 1.692		95% confidence interval	-10.9 to -2.947		95% confidence interval	-11.17 to -3.207
7.038				R squared (eta squared)	0.06161		R squared (eta squared)	0.3498		R squared (eta squared)	0.3665
6.993
7.866				F test to compare variances			F test to compare variances			F test to compare variances
5.584				F, DFn, Dfd	1.699, 2, 2		F, DFn, Dfd	36.46, 22, 2		F, DFn, Dfd	21.46, 22, 2
3.864				P value	0.7411		P value	0.054		P value	0.0909
4.71				P value summary	ns		P value summary	ns		P value summary	ns
				Significantly different (P < 0.05)?	No		Significantly different (P < 0.05)?	No		Significantly different (P < 0.05)?	No
Aspect Ratio (AR) of microglia
In CNS	In PNS	PNS-primed in CNS
8.8633	1.67467	1.93833

## Sheet: MainFigure_2J
MAIN FIGURE 2J: AVERAGE ROUNDNESS OF MICROGLIA IN THE CNS, IN THE PNS, AND PNS-PRIMED IN THE CNS
Aspect Ratio (AR) of microglia				RAW STATS FROM PRISM
In CNS	In PNS	PNS-primed in CNS		Table Analyzed	Figure 2J		Table Analyzed	Figure 2J		Table Analyzed	Figure 2J
0.148	0.402	0.39
0.069	0.821	0.634		Column C	PNS-primed in CNS		Column B	In PNS		Column C	PNS-primed in CNS
0.057	0.759	0.596		vs.	vs.		vs.	vs.		vs.	vs.
0.117				Column B	In PNS		Column A	In CNS		Column A	In CNS
0.184
0.093				Unpaired t test			Unpaired t test			Unpaired t test
0.083				P value	0.4689		P value	<0.0001		P value	<0.0001
0.088				P value summary	ns		P value summary	****		P value summary	****
0.09				Significantly different (P < 0.05)?	No		Significantly different (P < 0.05)?	Yes		Significantly different (P < 0.05)?	Yes
0.131				One- or two-tailed P value?	Two-tailed		One- or two-tailed P value?	Two-tailed		One- or two-tailed P value?	Two-tailed
0.124				t, df	t=0.7993 df=4		t, df	t=10.9 df=24		t, df	t=11.33 df=24
0.108
0.125				How big is the difference?			How big is the difference?			How big is the difference?
0.152				Mean ± SEM of column B	0.6607 ± 0.1306, n=3		Mean ± SEM of column A	0.1279 ± 0.009927, n=23		Mean ± SEM of column A	0.1279 ± 0.009927, n=23
0.127				Mean ± SEM of column C	0.54 ± 0.0758, n=3		Mean ± SEM of column B	0.6607 ± 0.1306, n=3		Mean ± SEM of column C	0.54 ± 0.0758, n=3
0.076				Difference between means	-0.1207 ± 0.151		Difference between means	0.5328 ± 0.04888		Difference between means	0.4121 ± 0.03639
0.107				95% confidence interval	-0.5398 to 0.2985		95% confidence interval	0.4319 to 0.6337		95% confidence interval	0.337 to 0.4872
0.142				R squared (eta squared)	0.1377		R squared (eta squared)	0.832		R squared (eta squared)	0.8424
0.143
0.127				F test to compare variances			F test to compare variances			F test to compare variances
0.179				F, DFn, Dfd	2.967, 2, 2		F, DFn, Dfd	22.56, 2, 22		F, DFn, Dfd	7.604, 2, 22
0.259				P value	0.5041		P value	<0.0001		P value	0.0062
0.212				P value summary	ns		P value summary	****		P value summary	**
				Significantly different (P < 0.05)?	No		Significantly different (P < 0.05)?	Yes		Significantly different (P < 0.05)?	Yes
Aspect Ratio (AR) of microglia
In CNS	In PNS	PNS-primed in CNS
0.12787	0.660667	0.54

## Sheet: MainFigure_2K
SUPPLEMENTARY FIGURE 2K: TOTAL AMOUNT OF NEW DEBRIS COLLECTED BY MICROGLIA IN CNS, IN PNS, AND PNS-PRIMED IN CNS
Number of debris collected				RAW STATS FROM PRISM
In CNS	In PNS	PNS-primed in CNS		Table Analyzed	New Debris PNS prime		Table Analyzed	New Debris PNS prime		Table Analyzed	New Debris PNS prime
5	4	7
4	4	5		Column C	In PNS		Column D	PNS-primed in CNS		Column D	PNS-primed in CNS
2	5	10		vs.	vs.		vs.	vs.		vs.	vs.
3	3	6		Column B	In CNS		Column B	In CNS		Column C	In PNS
Average number of debris collected				Unpaired t test			Unpaired t test			Unpaired t test
In CNS	In PNS	PNS-primed in CNS		P value	0.537		P value	0.0319		P value	0.0408
3.5	4	7		P value summary	ns		P value summary	*		P value summary	*
				Significantly different (P < 0.05)?	No		Significantly different (P < 0.05)?	Yes		Significantly different (P < 0.05)?	Yes
Total number of debris collected				One- or two-tailed P value?	Two-tailed		One- or two-tailed P value?	Two-tailed		One- or two-tailed P value?	Two-tailed
In CNS	In PNS	PNS-primed in CNS		t, df	t=0.6547, df=6		t, df	t=2.782, df=6		t, df	t=2.598, df=6
14	16	28
				How big is the difference?			How big is the difference?			How big is the difference?
				Mean of column B	3.5		Mean of column B	3.5		Mean of column C	4
				Mean of column C	4		Mean of column D	7		Mean of column D	7
				Difference between means (C - B) ± SEM	0.5000 ± 0.7638		Difference between means (D - B) ± SEM	3.500 ± 1.258		Difference between means (D - C) ± SEM	3.000 ± 1.155
				95% confidence interval	-1.369 to 2.369		95% confidence interval	0.4210 to 6.579		95% confidence interval	0.1745 to 5.825
				R squared (eta squared)	0.06667		R squared (eta squared)	0.5632		R squared (eta squared)	0.5294
				F test to compare variances			F test to compare variances			F test to compare variances
				F, DFn, Dfd	2.500, 3, 3		F, DFn, Dfd	2.800, 3, 3		F, DFn, Dfd	7.000, 3, 3
				P value	0.4715		P value	0.4203		P value	0.1443
				P value summary	ns		P value summary	ns		P value summary	ns
				Significantly different (P < 0.05)?	No		Significantly different (P < 0.05)?	No		Significantly different (P < 0.05)?	No
