# Supplementary material for: Microglia exit the CNS in spinal root avulsion
Source: PLoS Biol. 2019 Feb 22;17(2):e3000159. doi: 10.1371/journal.pbio.3000159 (PMC6402705; doi:10.1371/journal.pbio.3000159)
Supplement: S3 Data — All raw data and statistical values represented in different spreadsheet tabs per figure for Fig 3A, 3B and 3E. (XLSX) [file pbio.3000159.s037.xlsx]

## Sheet: MainFigure_3A
MAIN FIGURE 3A: AVERAGE NUMBER OF NEW DEBRIS MICROGLIA COLLECTED AT SECONDARY INJURY SITES IN NAÏVE MICROGLIA COMPARED TO PNS-EXPERIENCED MICROGLIA
Number of new debris			RAW DATA FROM PRISM
Naive	PNS-experienced		Table Analyzed	number of debris
8	12
7	10		Column B	PNS-experienced
4	14		vs.	vs.
			Column A	Naive
Average number of new debris
Naive	PNS-experienced		Unpaired t test
6.33333	12		P value	0.0273
			P value summary	*
			Significantly different (P < 0.05)?	Yes
			One- or two-tailed P value?	Two-tailed
			t, df	t=3.4 df=4
			How big is the difference?
			Mean ± SEM of column A	6.333 ± 1.202, n=3
			Mean ± SEM of column B	12 ± 1.155, n=3
			Difference between means	5.667 ± 1.667
			95% confidence interval	1.039 to 10.29
			R squared (eta squared)	0.7429
			F test to compare variances
			F, DFn, Dfd	1.083, 2, 2
			P value	0.96
			P value summary	ns
			Significantly different (P < 0.05)?	No

## Sheet: MainFigure_3B
MAIN FIGURE 3B: PERCENTAGE OF ANIMALS WHERE MICROGLIA EXIT THE CNS WHEN TREATED WITH NMDA INHIBITORS, GLUTAMATE, OR DMSO
	Animals where microglia leave CNS post-injury
	Total injured animals	Total animals where microglia leave the CNS
DMSO	5	2
NMDA Inhibitor Treated	5	0
Glutamate activated	5	4
Percentage of animals where microglia exit the CNS (%)
DMSO	NMDA Inhibitor Treated	Glutamate activated
(2/5)	(0/5)	(4/5)
40	0	80

## Sheet: MainFigure_3E
MAIN FIGURE 3E: AVERAGE TIME MICROGLIA TAKE TO EXIT THE CNS GLUTAMATE-TREATED COMPARED TO NORMAL EXIT
Time microglia take to exit CNS (hours)			RAW DATA FROM PRISM
Normal Exit	Glutamate-treated Exit		Table Analyzed	microglial response UV
1.25	0.75
0.666667	0.0833333		Column B	Glutamate-treated Exit
17.55	0.0833333		vs.	vs.
10	0.333333		Column A	Normal Exit
7	1.25
	0.25		Unpaired t test
			P value	0.0379
Average time microglia take to exit CNS (hours)			P value summary	*
Normal Exit	Glutamate-treated Exit		Significantly different (P < 0.05)?	Yes
7.29333	0.458333		One- or two-tailed P value?	Two-tailed
			t, df	t=2.431 df=9
			How big is the difference?
			Mean ± SEM of column A	7.293 ± 3.107, n=5
			Mean ± SEM of column B	0.4583 ± 0.1873, n=6
			Difference between means	-6.835 ± 2.812
			95% confidence interval	-13.2 to -0.4737
			R squared (eta squared)	0.3963
			F test to compare variances
			F, DFn, Dfd	229.4, 4, 5
			P value	<0.0001
			P value summary	****
			Significantly different (P < 0.05)?	Yes
