# Supplementary material for: Microglia exit the CNS in spinal root avulsion
Source: PLoS Biol. 2019 Feb 22;17(2):e3000159. doi: 10.1371/journal.pbio.3000159 (PMC6402705; doi:10.1371/journal.pbio.3000159)
Supplement: S4 Data — All raw data and statistical values represented in different spreadsheet tabs per figure for Fig 4B, 4C, 4F and 4I. (XLSX) [file pbio.3000159.s038.xlsx]

## Sheet: MainFigure_4B
MAIN FIGURE 4B: MIGRATION PLOT OF MACROPHAGE AND MICROGLIA INTERACTION AFTER INJURY
X,Y coordinates for migration plot
X	Y - microglia 1	Y - macrophage 1
-1.36667		6.01989
-1.33333		7.26473
-1.3		3.15545
-1.26667		3.49406
-1.23333		3.49406
-1.2		3.49406
-1.16667		3.49406
-1.13333		4.94117
-1.1		4.94117
-1.06667		4.94117
-1.03333		4.94117
-1	28.2203	4.94117
-0.96667	9.2738	4.94117
-0.93333	23.2271	4.94117
-0.9	44.304	4.94117
-0.86667	28.6131	3.15421
-0.83333	38.567	3.15421
-0.8	26.0577	3.15421
-0.76667	29.9282	3.15421
-0.73333	32.5115	3.15421
-0.7	29.4797	3.15421
-0.66667	38.1551	3.99499
-0.63333	35.1	3.99499
-0.6	30.767	6.94657
-0.56667	29.467	6.94657
-0.53333	28.6131	6.94657
-0.5	28.6295	6.94657
-0.46667	32.5462	6.94657
-0.43333	48.1702	6.94657
-0.4	69.9941	8.41373
-0.36667		8.41373
-0.33333	80.6341	8.06066
-0.3	91.8429	8.06066
-0.26667	92.8366	7.36682
-0.23333	90.252	7.17323
-0.2	72.1884	7.17323
-0.16667	60.8216	7.17323
-0.13333	41.6564	7.17323
-0.1	26.0578	7.17323
-0.06667	15.1352	7.17323
-0.03333	7.58024	7.17323
0	0	0
0.033333	7.00071	3.99521
0.066667	11.374	3.99521
0.1	24.0837	6.20374
0.133333	34.6778	6.20374
0.166667	47.235	6.20374
0.2	67.2355	6.20374
0.233333	89.4183	9.04763
0.266667	103.771	9.04763
0.3	104.609	11.241
0.333333	119.049	12.4996
0.366667	131.531	12.4996
0.4	138.863	12.4996
0.433333	123.746	19.2329
0.466667	119.422	18.8336
0.5	94.2574	18.8336
0.533333	75.9827	13.2649
0.566667	70.3337	13.2649
0.6	45.6668	13.2649
0.633333	32.526	14.8223
0.666667	22.1042	14.4633
0.7	17.4194	14.4633
0.733333	17.8513	13.1151
0.766667	19.5769	13.1151
0.8	33.0724	13.1151
0.833333	34.7994	12.0164
0.866667	35.2308	10.4358
0.9	45.5186	13.2292
0.933333	63.3871	13.7717
0.966667	73.8211	14.1155
1	98.5282	14.1155
1.03333	112.937	14.1155
1.06667	120.286	14.1155
1.1	135.284	14.1155
1.13333	152.671	14.1155
1.16667	188.741	12.8844
		12.8844
		12.8844
		12.8844
		12.8844
		12.8844
		12.8844
		12.8844
		12.8844
		13.4968
		13.4968
		13.4968
		13.4968
		13.4968
		13.4968
		13.4968
		13.4968
		13.4968
		13.4968
		13.4968
		13.4968
		13.4968
		13.4968

## Sheet: MainFigure_4C
MAIN FIGURE 4C: PERCENTAGE OF HETEROTYPIC AND HOMOTYPIC INTERACTIONS THAT RESULT IN A DIRECTION CHANGE
Percentage of direction changes/interactions between a MICROGLIA and a MACROPHAGE				Microglia contacted by migrating microglia	83.33	(5/6)
total contacts	9			Microglia contacted by migrating macrophage	11.11	(1/9)
total microglia direction changes	8			Macrophage contacted by migrating microglia	88.88	(8/9)
total macrophage direction changes	1			Macrophage contacted by migrating macrophage	0	(0/25)
% micro direction changes	88.8889	(8/9)
%macro direction changes	11.1111	(1/9)
Percentage of direction changes/interactions between a MICROGLIA and a MICROGLIA
total contacts	6
total microglia1 direction changes	5
total microglia2 direction changes	5
%micro direction changes	83.3333	(5/6)
Percentage of direction changes/interactions between a MACROPHAGE and a MACROPHAGE
total contacts	25
total macrophageA direction changes	0
total macrophageB direction changes	0
% macro direction changes	0	(0/25)

## Sheet: MainFigure_4F
MAIN FIGURE 4F: AVERAGE TIME MICROGLIA SPEND RESPONDING TO INJURY MICROGLIA+MACROPHAGES COMPARED TO MICROGLIA ONLY
Average time microglia spend responding to injury (hours)
Microglia + Macrophages	Microglia Only		RAW STATS FROM PRISM
0.0833333	0.116667		Table Analyzed	Figure 4F
0.666667	0.316667
2	0.166667		Column B	Microglia Only
3	0.933333		vs.	vs.
0.416667	1		Column A	Microglia + Macrophages
2	0.133333
2			Unpaired t test
0.383333			P value	0.0439
0.6			P value summary	*
0.5			Significantly different (P < 0.05)?	Yes
1.6			One- or two-tailed P value?	Two-tailed
0.883333			t, df	t=2.132 df=23
2
0.166667			How big is the difference?
0.0833333			Mean ± SEM of column A	1.482 ± 0.2647, n=19
2			Mean ± SEM of column B	0.4444 ± 0.1679, n=6
3.5			Difference between means	-1.037 ± 0.4864
3			95% confidence interval	-2.043 to -0.03086
3.26667			R squared (eta squared)	0.165
Average time microglia spend responding to injury (hours)			F test to compare variances
Microglia + Macrophages	Microglia Only		F, DFn, Dfd	7.877, 18, 5
1.48158	0.444444		P value	0.0313
			P value summary	*
			Significantly different (P < 0.05)?	Yes

## Sheet: MainFigure_4G
MAIN FIGURE 4G: AVERAGE DISTANCE MICROGLIA TRAVELED TO ABLATION SITE NORMAL MACROPHAGE ABLATION VS ABLATION CONTROL
Distance microglia traveled to ablation site (um)			RAW STATS FROM PRISM
Macrophage ablation	Ablation control		Table Analyzed	Figure 4G
153.417	4.334
146.158	12.083		Column B	Ablation control
38.5202	2.708		vs.	vs.
			Column A	Macrophage ablation
Average distance microglia traveled to ablation site (um)
Macrophage ablation	Ablation control		Unpaired t test
112.699	6.375		P value	0.0462
			P value summary	*
			Significantly different (P < 0.05)?	Yes
			One- or two-tailed P value?	Two-tailed
			t, df	t=2.853 df=4
			How big is the difference?
			Mean ± SEM of column A	112.7 ± 37.15, n=3
			Mean ± SEM of column B	6.375 ± 2.892, n=3
			Difference between means	-106.3 ± 37.26
			95% confidence interval	-209.8 to -2.871
			R squared (eta squared)	0.6706
			F test to compare variances
			F, DFn, Dfd	165, 2, 2
			P value	0.0121
			P value summary	*
			Significantly different (P < 0.05)?	Yes

## Sheet: MainFigure_4H
MAIN FIGURE 4H: PERCENTAGE OF INJURIES WITH SOX10+ PUNCTA
Animals with sox10+ debris
Microglia + Macrophages	No Microglia	Microglia Only
Number of debris puncta within cell	Number of debris puncta within cell	Number of debris puncta within cell
2	1	5
8	0	6
7	0	2
2	0
4	0
3
3
8
7
4
8
3
4
4
8
7
4
4
		Total number of animals
	Total number of animals	with sox10+ debris	Percentage
Microglia+Macrophages	18	18	100	(18/18)
No Microglia	5	1	20	(1/5)
Microglia Only	3	3	100	(3/3)

## Sheet: MainFigure_4I
MAIN FIGURE 4I: AVERAGE NUMBER OF FREE ROAMING VS SOX10+ PUNCTA WITHIN CELL COMPARED BETWEEN MICROGLIA+MACROPHAGES, NO MICROGLIA, AND MICROGLIA ONLY
Average number of FREE ROAMING sox10+ puncta				Average number sox10+ puncta WITHIN CELL
Microglia + Macrophages	No Microglia	Microglia Only		Microglia + Macrophages	No Microglia	Microglia Only		RAW DATA FROM PRISM
0	1	4		2	1	5		Table Analyzed	Figure 4I		Table Analyzed	Figure 4I		Table Analyzed	Figure 4I
3	3	8		8	0	6
2	5	2		7	0	2		Microglia Only	Free roaming puncta		No Microglia	Puncta within cell		No Microglia	Free roaming puncta
0	3			2	0			vs.	vs.		vs.	vs.		vs.	vs.
0	4			4	0			Microglia Only	Puncta within cell		Microglia + Macrophages	Puncta within cell		Microglia + Macrophages	Free roaming puncta
0				0
0				0				Unpaired t test			Unpaired t test			Unpaired t test
0				3				P value	0.8835		P value	0.0031		P value	0.0028
0				3				P value summary	ns		P value summary	**		P value summary	**
0				0				Significantly different (P < 0.05)?	No		Significantly different (P < 0.05)?	Yes		Significantly different (P < 0.05)?	Yes
3				8				One- or two-tailed P value?	Two-tailed		One- or two-tailed P value?	Two-tailed		One- or two-tailed P value?	Two-tailed
1				7				t, df	t=0.1562 df=4		t, df	t=3.294 df=24		t, df	t=3.335 df=24
2				4
0				8				How big is the difference?			How big is the difference?			How big is the difference?
0				3				Mean ± SEM of column A	4.667 ± 1.764, n=3		Mean ± SEM of column A	4.286 ± 0.5942, n=21		Mean ± SEM of column A	1.095 ± 0.2664, n=21
2				4				Mean ± SEM of column B	4.333 ± 1.202, n=3		Mean ± SEM of column B	0.2 ± 0.2, n=5		Mean ± SEM of column B	3.2 ± 0.6633, n=5
1				4				Difference between means	-0.3333 ± 2.134		Difference between means	-4.086 ± 1.24		Difference between means	2.105 ± 0.6312
1				8				95% confidence interval	-6.259 to 5.593		95% confidence interval	-6.645 to -1.526		95% confidence interval	0.8021 to 3.407
3				7				R squared (eta squared)	0.006061		R squared (eta squared)	0.3114		R squared (eta squared)	0.3166
2				4
3				4				F test to compare variances			F test to compare variances			F test to compare variances
								F, DFn, Dfd	2.154, 2, 2		F, DFn, Dfd	37.07, 20, 4		F, DFn, Dfd	1.476, 4, 20
Average number of FREE ROAMING sox10+ puncta				Average number sox10+ puncta WITHIN CELL				P value	0.6341		P value	0.0031		P value	0.4936
Microglia + Macrophages	No Microglia	Microglia Only		Microglia + Macrophages	No Microglia	Microglia Only		P value summary	ns		P value summary	**		P value summary	ns
1.09524	3.2	4.66667		4.28571	0.2	4.33333		Significantly different (P < 0.05)?	No		Significantly different (P < 0.05)?	Yes		Significantly different (P < 0.05)?	No
