# Supplementary material for: Microglia exit the CNS in spinal root avulsion
Source: PLoS Biol. 2019 Feb 22;17(2):e3000159. doi: 10.1371/journal.pbio.3000159 (PMC6402705; doi:10.1371/journal.pbio.3000159)
Supplement: S5 Data — All raw data and statistical values represented in different spreadsheet tabs per figure for S1A and S1C Fig. (XLSX) [file pbio.3000159.s039.xlsx]

## Sheet: SuppFig 1A
SUPPLEMENTARY FIGURE 1A RAW DATA: CENTRAL SENSORY PROJECTION RATIO
2016-12-13						2016-12-13						2016-12-13						2016-12-13						2016-12-13						2016-12-13						2016-12-13
coverslip 1 pos0B						coverslip 1 pos1D						coverslip 1 pos2B						coverslip 2 pos0						coverslip 2 pos1						coverslip 2 pos2						coverslip 2 pos2
pre-ablate	post-ablate	ratio	pre-ablate	background	ratio	pre-ablate	post-ablate	ratio	pre-ablate	background	ratio	pre-ablate	post-ablate	ratio	pre-ablate	background	ratio	pre-ablate	post-ablate	ratio	pre-ablate	background	ratio	pre-ablate	post-ablate	ratio	pre-ablate	background	ratio	pre-ablate	post-ablate	ratio	pre-ablate	background	ratio	pre-ablate	post-ablate	ratio	pre-ablate	background	ratio
6.7624	-0.5	-0.0739382	32.4611	25.6987	0.791677	-0.3276	35.1962	-107.437	32.3146	32.6422	0.989964	4.5	27.9309	6.20687	78.5	74	0.942675	-4.8333	-7.3333	1.51724	17.6667	22.5	1.27358	10.1667	0	0	85	74.8333	0.880392	36.1875	15.7402	0.434963	79.9237	43.7362	0.547224	-6.7814	0.3331	-0.0491197	32.0873	38.8687	1.21134
17.1193	6.5017	0.379788	47.2192	30.0999	0.63745	-0.5404	36.1382	-66.8731	39.0043	39.5447	1.01385	5.9983	13.2781	2.21364	75.3478	69.3495	0.920392	1.4992	-5.1652	-3.4453	21.8328	20.3336	0.931333	0.354	1.4736	4.16271	85	84.646	0.995835	11.2177	7.88428	0.702843	70.4444	59.2267	0.840758	-5.681	0.3334	-0.0586869	32.0023	37.6833	1.17752
18.7465	7.0164	0.374278	63.5749	44.8284	0.705127	-7.695	28.0448	-3.64455	41.8713	49.5663	1.18378	4.8271	6.4102	1.32796	84.9809	80.1538	0.943198	-1.991	-1.3338	0.669915	22.1739	24.1649	1.08979	0.0013	6.256	4812.31	85	84.9987	0.999985	3.6764	8.44973	2.29837	62.6923	59.0159	0.941358	-16.5776	9.8254	-0.592691	20.7905	37.3681	1.79736
6.3282	14.1059	2.22905	63.0032	56.675	0.899557	-5.9283	35.475	-5.98401	51.0056	56.9339	1.11623	3.6284	-2.0026	-0.551924	81.2432	77.6148	0.955339	3	3.0012	1.0004	26.1667	23.1667	0.88535	0	11.8402	#DIV/0!	85	85	1	6.5139	9.91687	1.52242	58.9336	52.4197	0.889471	-10.6345	5.4958	-0.51679	23.2354	33.8699	1.45769
9.4496	4.2042	0.444908	66.5693	57.1197	0.858049	-8.3763	31.8849	-3.80656	42.6557	51.032	1.19637	-0.8821	-3.6414	4.1281	70.2541	71.1362	1.01256	2.6679	4.1666	1.56175	26.6648	23.9969	0.899947	-1.2622	11.4391	-9.06283	74.9241	76.1863	1.01685	6.0041	10.5514	1.75736	55.9786	49.9745	0.892743	9.614	4.8237	0.501737	34.4139	24.7999	0.720636
6.2666	7.9687	1.27161	66.937	60.6704	0.906381	-3.0515	24.8134	-8.13154	44.9821	48.0336	1.06784	9.1183	-6.0421	-0.662634	63.5696	54.4513	0.856562	8.6218	6.5029	0.754239	31.4639	22.8421	0.725978	5.18	13.0249	2.51446	67.8508	62.6708	0.923656	8.6107	13.2291	1.53635	55.756	47.1453	0.845565	20.5804	2.476	0.120309	38.9459	18.3655	0.471564
-8.6739	3.3372	-0.38474	60.0236	68.6975	1.14451	1.381	23.3553	16.9119	44.0111	42.6301	0.968622	5.4735	-2.2286	-0.407162	68.4928	63.0193	0.920086	5.0167	6.9966	1.39466	33.4908	28.4741	0.850207	14.7696	2.3418	0.158555	51.9329	37.1633	0.715602	20.4379	15.7824	0.772214	63.3291	42.8912	0.677275	27.8971	0.17	0.00609382	40.6503	12.7532	0.31373
-11.8116	3.9973	-0.338422	54.0348	65.8464	1.21859	1.1054	17.8219	16.1226	42.3759	41.2705	0.973914	4.394	-1.5797	-0.359513	59.0608	54.6668	0.925602	10.7801	6.1841	0.573659	30.1971	19.417	0.643009	15.325	11.4013	0.743967	44.6093	29.2843	0.656462	42.7286	12.9276	0.302551	78.2517	35.5231	0.453959	24.9373	0.338	0.013554	35.351	10.4137	0.29458
-3.042	2.667	-0.876726	56.2868	59.3288	1.05404	6.4901	19.266	2.96852	45.3023	38.8122	0.856738	25.9396	-1.182	-0.0455674	62.3527	36.4131	0.583986	14.122	9.8448	0.697125	32.1399	18.0179	0.560608	31.0626	12.0448	0.387759	47.2293	16.1667	0.342302	43.2163	16.8719	0.390405	71.4383	28.222	0.395054	27.2133	-0.3412	-0.012538	35.9398	8.7265	0.242809
-4.6284	2.6667	-0.57616	56.0148	60.6432	1.08263	6.0551	12.7446	2.10477	35.3512	29.2961	0.828716	38.7262	0.6211	0.0160382	63.2072	24.481	0.387313	6.757	11.3162	1.67474	26.0743	19.3173	0.740856	23.8935	5.4148	0.226622	40.0602	16.1667	0.40356	44.8063	17.288	0.385838	70.2094	25.4031	0.361819	25.3537	-0.6542	-0.0258029	33.2756	7.9219	0.238069
2.3821	3.0004	1.25956	58.177	55.7949	0.959054	2.8816	0.5098	0.176916	29.5088	26.6272	0.902348	37.6131	7.631	0.202881	59.9728	22.3597	0.372831	2.8732	9.6732	3.3667	20.5572	17.684	0.860234	29.3201	2.2062	0.0752453	42.1542	12.8341	0.304456	47.6924	14.9594	0.313665	70.1114	22.419	0.319763	17.9136	0.1758	0.00981377	25.8915	7.9779	0.308128
-7.1107	3.827	-0.538203	49.2337	56.3444	1.14443	1.8455	-1.6054	-0.8699	24.1914	22.3459	0.923713	49.309	5.9216	0.120092	66.0677	16.7587	0.25366	6.6315	10.164	1.53268	20.5	13.8685	0.676512	18.4266	-0.1724	-0.00935604	31.7595	13.3329	0.419808	33.0262	7.60885	0.230388	55.7931	22.7669	0.408059	16.2562	0.4525	0.0278355	22.9576	6.7014	0.291903
18.2816	0.502	0.0274593	62.9316	44.65	0.7095	0.2337	-2.7091	-11.5922	20.7005	20.4668	0.98871	59.5432	7.4667	0.1254	73.8761	14.3329	0.194013	5.5122	10.0112	1.81619	19.1806	13.6684	0.712616	5.6203	-2.3126	-0.411473	17.797	12.1767	0.6842	24.9832	3.39179	0.135763	45.5017	20.5185	0.450939	15.5867	-0.5175	-0.0332014	21.0718	5.4851	0.260305
35.1218	-0.9954	-0.0283414	75.5035	40.3817	0.534832	0.1283	-1.6832	-13.1193	19.439	19.3107	0.9934	53.086	12.472	0.23494	67.7868	14.7008	0.216868	6.8231	9.949	1.45813	17.6782	10.8551	0.614039	-0.1291	-3.9368	30.4942	14.2017	14.3308	1.00909	20.5202	4.11052	0.200316	36.7696	16.2494	0.441925	14.7778	-1.2879	-0.087151	20.8335	6.0557	0.290671
30.8429	-0.6687	-0.0216808	70.1638	39.3209	0.560416	-2.9486	0.2246	-0.0761717	18.5679	21.5165	1.1588	44.5035	12.4113	0.278884	58.6614	14.1579	0.24135	11.6415	8.2467	0.708388	22.9722	11.3307	0.493235	0.8342	-0.3408	-0.408535	14.1689	13.3347	0.941125	30.8606	1.65044	0.0534805	44.86	13.9994	0.312069	16.9773	-1.5179	-0.0894076	22.1331	5.1558	0.232945
16.9144	5.7842	0.341969	61.0571	44.1427	0.722974	-9.8396	2.8337	-0.287989	19.8293	29.6689	1.49622	37.9331	6.8611	0.180874	51.5754	13.6423	0.264512	9.1848	2.6391	0.287333	20.3527	11.1679	0.548718	-0.7533	0.7588	-1.0073	13.7448	14.4981	1.05481	25.2283	1.49464	0.0592446	37.9459	12.7176	0.335151	19.7851	-0.841	-0.0425067	25.2178	5.4327	0.215431
4.2872	-2.2599	-0.527127	48.3313	44.0441	0.911296	-9.1162	4.1979	-0.460488	22.9551	32.0713	1.39713	33.5138	1.2981	0.0387333	47.5019	13.9881	0.294475	11.1512	0.9568	0.0858024	21.1602	10.009	0.473011	-0.305	-0.1048	0.343607	13.6879	13.9929	1.02228	24.0051	-0.367	-0.0152884	36.3549	12.3498	0.339701	15.8642	-0.4092	-0.0257939	21.0774	5.2132	0.247336
7.4981	2.6116	0.348302	44.1947	36.6966	0.830339	-1.8313	5.2675	-2.87637	26.211	28.0423	1.06987	22.1702	0.3332	0.0150292	35.5423	13.3721	0.376231	15.1442	0.2659	0.0175579	24.8127	9.6685	0.389659	1.5233	-0.5225	-0.343005	15.0258	13.5025	0.898621	18.9568	1.06008	0.0559208	30.3668	11.41	0.375739	16.1719	0.061	0.00377197	21.3387	5.1668	0.242133
9.4426	-1.9625	-0.207835	38.9651	29.5225	0.757665	-1.928	6.1424	-3.18589	28.2272	30.1552	1.0683	17.9498	-0.6229	-0.0347023	32.3078	14.358	0.444413	15.1666	0.7614	0.0502024	24.3376	9.171	0.376824	0.4853	1.3102	2.69977	14.2099	13.7246	0.965848	19.0083	-0.34869	-0.0183441	32.275	13.2667	0.411052	15.5944	0.0059	0.000378341	20.7599	5.1655	0.248821
5.9503	-1.6931	-0.28454	35.5274	29.5771	0.832515	-2.1352	7.888	-3.69427	25.2655	27.4007	1.08451	10.9388	-0.4249	-0.0388434	25.0325	14.0937	0.563016	14.835	0.0728	0.00490731	24.3332	9.4982	0.390339	-1.4466	0.2701	-0.186714	15.9187	17.3653	1.09087	19.1247	-0.34129	-0.0178455	33.8732	14.7485	0.435403	13.9232	0.3022	0.0217048	19.0898	5.1666	0.270647
9.3634	-3.4883	-0.372546	37.7727	28.4093	0.752112	0.4043	4.074	10.0767	18.6551	18.2508	0.978328	9.4226	-0.6043	-0.064133	23.3853	13.9627	0.597072	9.7026	0.1291	0.0133057	19.8638	10.1612	0.511544	-0.9961	1.7974	-1.80444	18.4603	19.4564	1.05396	16.8951	0.79246	0.0469047	31.8965	15.0014	0.470315	12.5392	-0.0964	-0.00768789	18.8422	6.303	0.334515
3.9694	-6.2342	-1.57056	35.0252	31.0558	0.88667	0.3427	3.0585	8.92472	14.1167	13.774	0.975724	14.1655	-0.4025	-0.0284141	28.7554	14.5899	0.507379	11.9856	0.1288	0.0107462	21.9862	10.0006	0.454858	-8.9192	1.4989	-0.168053	18.0507	26.9699	1.49412	15.9186	0.71287	0.0447822	32.1978	16.2792	0.5056	15.987	-0.018	-0.00112591	21.4758	5.4888	0.255581
-4.7924	-3.5882	0.748727	32.0041	36.7965	1.14974	2.2799	2.7895	1.22352	12.6945	10.4146	0.820403	21.2873	0.3606	0.0169397	34.5327	13.2454	0.383561	8.1768	-0.1107	-0.0135383	19.1736	10.9968	0.573539	-6.3323	1.3228	-0.208897	18.7248	25.0571	1.33818	23.8528	0.20493	0.00859144	39.1837	15.3309	0.391257	15.5045	0.4411	0.0284498	21.1675	5.663	0.267533
1.0069	-5.8426	-5.80256	30.3435	29.3366	0.966817	1.6307	2.5193	1.54492	12.3353	10.7046	0.867802	24.523	0.6365	0.0259552	36.0617	11.5387	0.319971	5.8421	1.6861	0.288612	16.0122	10.1701	0.635147	0.1884	0.0012	0.00636943	19.7452	19.5568	0.990458	24.2025	0.7142	0.0295093	39.6865	15.484	0.390158	13.5149	0.7933	0.0586982	19.3373	5.8224	0.301097
3.2705	-8.2739	-2.52986	29.367	26.0965	0.888634	0.3868	2.7079	7.00078	10.8959	10.5091	0.9645	24.2829	-0.0189	-0.000778325	34.8628	10.5799	0.303472	6.996	0.1789	0.0255718	17.4946	10.4986	0.600105	5.0345	0.3378	0.067097	20.23	15.1955	0.751137	17.7939	1.38491	0.0778306	33.2995	15.5056	0.465641	13.1582	0.8332	0.0633217	19.4908	6.3326	0.324902
1.6845	-9.7133	-5.76628	23.3567	21.6722	0.927879	2.5609	2.1853	0.853333	11.9308	9.3699	0.785354	18.4513	-0.42	-0.0227626	29.55	11.0987	0.375591	5.2351	-0.3038	-0.0580314	16.3981	11.163	0.68075	7.3435	1.5024	0.204589	23.6341	16.2906	0.689284	13.0903	1.30303	0.0995416	25.9598	12.8695	0.495747	13.4083	-0.4832	-0.0360374	19.4917	6.0834	0.312102
5.5634	-7.3502	-1.32117	22.87	17.3066	0.756738	0.9288	0.7537	0.811477	10.7511	9.8223	0.913609	11.1103	0.4208	0.0378748	22.4371	11.3268	0.504825	3.9304	0.6687	0.170135	15.7453	11.8149	0.750376	10.8427	2.4975	0.230339	25.6541	14.8114	0.57735	17.0044	1.68458	0.0990673	30.6257	13.6213	0.444767	10.0366	-0.5202	-0.0518303	16.2869	6.2503	0.383762
5.8612	-6.7524	-1.15205	22.6644	16.8032	0.741392	0.3831	0.1272	0.332028	11.3122	10.9291	0.966134	21.9388	0.8469	0.0386028	31.4453	9.5065	0.302319	4.9195	-0.1684	-0.0342311	15.4173	10.4978	0.68091	12.128	-1.4952	-0.123285	26.2947	14.1667	0.538766	24.2509	1.30815	0.0539423	36.1324	11.8815	0.328832	7.4459	-0.2068	-0.0277737	15.7877	8.3418	0.528373
4.8995	-4.2895	-0.875497	23.1567	18.2572	0.78842	-0.1792	-0.0958	0.534598	10.3482	10.5274	1.01732	24.2639	0.5856	0.0241346	34.0918	9.8279	0.288278	10.1741	0.253	0.0248671	21.7182	11.5441	0.53154	13.5842	1.3319	0.0980477	27.6951	14.1109	0.509509	29.4927	1.13264	0.0384041	40.7575	11.2648	0.276386	3.573	-0.1667	-0.0466555	12.6794	9.1064	0.718204
0.4525	-1.2094	-2.67271	17.7482	17.2957	0.974504	1.6323	0.3679	0.225387	11.4947	9.8624	0.857995	24.4684	0.7719	0.0315468	34.5306	10.0622	0.2914	11.562	1.2439	0.107585	22.2241	10.6621	0.479754	11.4729	0.4987	0.0434676	24.2988	12.8259	0.527841	26.8871	0.6546	0.0243462	38.7137	11.8266	0.305489	3.5476	0.2733	0.077038	10.9757	7.4281	0.676777
0.8918	-1.264	-1.41736	17.1934	16.3016	0.948131	1.7697	0.8974	0.507092	11.3729	9.6032	0.844393	27.2584	0.6774	0.0248511	37.9726	10.7142	0.282156	13.2168	0.6142	0.0464712	24.2338	11.017	0.454613	7.4326	-0.1659	-0.0223206	20.1579	12.7253	0.631281	21.3545	0.07836	0.00366948	33.3976	12.0431	0.360598	8.076	-0.3982	-0.0493066	16.0228	7.9468	0.495968
1.4449	-2.14	-1.48107	16.575	15.1301	0.912827	2.937	-0.1925	-0.0655431	13.5003	10.5633	0.782449	35.1273	0.0284	0.000808488	44.7655	9.6382	0.215304	14.3402	1.0898	0.0759962	25.9417	11.6015	0.447214	12.0346	-0.3331	-0.0276785	25.9532	13.9186	0.536296	11.4665	3.4405	0.300048	23.3546	11.8881	0.509026	6.9337	0.3764	0.0542856	14.525	7.5913	0.522637
-0.1117	-2.2049	19.7395	15.1248	15.2365	1.00739	3.9213	-0.4171	-0.106368	13.8458	9.9245	0.716788	38.1346	0.1501	0.00393606	46.9098	8.7752	0.187065	11.1855	-0.0706	-0.00631174	25.0951	13.9096	0.554276	15.8987	-1.9968	-0.125595	27.9754	12.0767	0.43169	3.8451	1.27185	0.330772	16.3575	12.5124	0.764934	7.1838	0.0597	0.00831036	14.1568	6.973	0.492555
1.4993	-2.9399	-1.96085	13.906	12.4067	0.892183	5.3169	-0.3128	-0.0588313	14.5879	9.271	0.635527	34.9266	-0.4753	-0.0136085	43.7727	8.8461	0.202092	4.3113	-0.5483	-0.127177	18.2728	13.9615	0.764059	14.1161	-3.1613	-0.22395	27.8988	13.7827	0.494025	3.8257	1.11461	0.291348	16.1702	12.3445	0.76341	8.1547	-0.5859	-0.0718481	14.9725	6.8178	0.455355
1.2137	-4.3262	-3.56447	14.0069	12.7932	0.91335	2.1719	0.6009	0.27667	12.5046	10.3327	0.826312	32.2116	-0.3408	-0.01058	41.7514	9.5398	0.228491	4.0649	0.3664	0.0901375	19.6137	15.5488	0.792752	17.1015	-3.6619	-0.214127	29.6262	12.5247	0.422758	4.9723	1.67942	0.337755	17.3187	12.3464	0.712894	8.5075	-0.0787	-0.00925066	15.1025	6.595	0.436683
1.9573	-3.5073	-1.79191	14.6338	12.6765	0.866248	3.5319	0.0772	0.0218579	13.5529	10.021	0.739399	29.4056	-0.0101	-0.000343472	39.4226	10.017	0.254093	3.2732	-0.1987	-0.0607051	18.4544	15.1812	0.822633	10.2748	-0.5302	-0.051602	23.3758	13.101	0.560451	4.0674	1.50922	0.371053	16.221	12.1536	0.749251	12.7646	-1.32	-0.103411	18.7269	5.9623	0.318382
3.7296	-3.5522	-0.952435	16.0835	12.3539	0.76811	5.7143	0.358	0.0626498	14.7186	9.0043	0.611763	30.6864	0.308	0.010037	40.9737	10.2873	0.251071	2.9982	-1.4197	-0.473517	17.8222	14.824	0.831772	10.8608	-0.6644	-0.0611741	22.2243	11.3635	0.51131	4.1595	1.38956	0.334069	15.6145	11.455	0.733613	13.1058	-0.6207	-0.0473607	19.1995	6.0937	0.317388
3.0475	-2.8943	-0.949729	14.4419	11.3944	0.788982	3.8929	0.759	0.19497	13.6262	9.7333	0.714308	35.755	0.1562	0.00436862	46.1906	10.4356	0.225925	3.2783	-2.8543	-0.870665	18.017	14.7387	0.818044	10.4702	0.8063	0.077009	22.7463	12.2761	0.539697	5.0729	2.37019	0.467226	17.1193	12.0464	0.703674	12.1936	-0.6463	-0.0530032	18.2476	6.054	0.33177
3.1553	-2.0225	-0.640985	14.9578	11.8025	0.789053	3.4988	1.0741	0.306991	13.2392	9.7404	0.735724	37.8603	-0.2034	-0.00537238	47.4841	9.6238	0.202674	5.2485	-4.1498	-0.790664	19.9151	14.6666	0.736456	8.0454	-0.3065	-0.0380963	23.1241	15.0787	0.652077	5.5919	1.77684	0.317752	17.7114	12.1195	0.684277	14.8006	0.0638	0.00431064	21.4841	6.6835	0.311091
3.3233	-1.9595	-0.589625	14.8429	11.5196	0.776102	3.8346	1.1478	0.299327	12.9026	9.068	0.702804	34.5825	-0.081	-0.00234223	45.2708	10.6883	0.236097	4.838	-3.6534	-0.755147	19.6311	14.7931	0.753554	12.6547	-0.6594	-0.0521071	25.4768	12.8221	0.503285	6.6697	-0.5154	-0.0772748	18.4308	11.7611	0.638122	17.451	-0.5661	-0.0324394	23.5099	6.0589	0.257717
6.1555	-1.8708	-0.303923	17.4987	11.3432	0.648231	4.7914	0.1529	0.0319113	14.775	9.9836	0.675709	37.6319	-0.0189	-0.000502233	47.5721	9.9402	0.20895	4.6501	-0.3118	-0.0670523	18.851	14.2009	0.753323	9.5131	1.4519	0.152621	22.0776	12.5645	0.569106	8.5577	-1.38471	-0.161809	19.7925	11.2348	0.567629	17.3524	0.0694	0.00399945	23.2451	5.8927	0.253503
3.9718	-1.0544	-0.265472	15.4624	11.4906	0.743132	13.8402	0.4183	0.0302236	23.9539	10.1137	0.422215	41.1808	-0.0779	-0.00189166	50.664	9.4832	0.187178	3.2673	-0.1251	-0.0382885	16.6479	13.3806	0.803741	7.6432	1.0136	0.132615	21.9331	14.2899	0.651522	9.2408	-0.57556	-0.0622847	20.6195	11.3787	0.551842	17.0315	-0.128	-0.00751549	23.4889	6.4574	0.274913
6.032	-2.3495	-0.389506	17.532	11.5	0.655943	9.3026	1.195	0.128459	20.0357	10.7331	0.535699	47.6885	-0.1395	-0.00292523	57.9037	10.2152	0.176417	0.4933	-0.362	-0.733833	14.6125	14.1192	0.966241	8.6709	0.3529	0.0406994	21.711	13.0401	0.600622	9.2968	-0.00196	-0.000210825	21.5581	12.2613	0.568756	16.7615	1.5951	0.0951645	22.4303	5.6688	0.25273
6.4822	-2.4181	-0.373037	17.9822	11.5	0.639521	8.14	1.4199	0.174435	18.7189	10.5789	0.565145	52.8035	1.1788	0.0223243	63.8789	11.0754	0.173381	0.1431	-0.1558	-1.08875	14.9381	14.795	0.99042	8.428	-3.0656	-0.36374	22.8192	14.3912	0.630662	11.214	-0.16049	-0.0143116	23.238	12.024	0.517428	19.9107	0.6539	0.0328416	25.6561	5.7454	0.223939
6.1846	-1.7205	-0.278191	17.8423	11.6577	0.653374	7.9748	1.7618	0.220921	17.6451	9.6703	0.548044	45.7902	1.8779	0.041011	57.0544	11.2642	0.197429	0.269	-0.7347	-2.73123	15.7755	15.5065	0.982948	6.6446	-3.6529	-0.549755	22.5714	15.9268	0.705619	9.8054	-0.11047	-0.0112662	22.486	12.6806	0.563933	28.6552	-1.1221	-0.0391587	34.4915	5.8363	0.16921
8.5217	-2.4941	-0.292676	21.4444	12.9227	0.602614	10.9851	1.339	0.121892	21.3449	10.3598	0.485352	43.6743	1.1376	0.0260474	54.9603	11.286	0.205348	-0.411	-0.0339	0.0824818	16.2744	16.6854	1.02525	9.8438	-0.4349	-0.0441801	23.4959	13.6521	0.581042	11.2077	0.41479	0.0370094	24.6213	13.4136	0.544797	31.2448	0.2861	0.00915672	37.2946	6.0498	0.162217
16.513	-1.3874	-0.0840187	27.316	10.803	0.395483	12.6105	1.3494	0.107006	24.3877	11.7772	0.482916	42.7033	-1.0199	-0.0238834	53.3677	10.6644	0.199829	1.1721	-0.1616	-0.137872	16.3267	15.1546	0.92821	9.1584	-4.2105	-0.459742	22.3872	13.2288	0.590909	17.1036	0.09881	0.00577715	29.5868	12.4832	0.421918	31.2896	-0.0917	-0.00293069	36.9248	5.6352	0.152613
13.3941	-3.2596	-0.243361	24.6879	11.2938	0.457463	10.9835	0.1339	0.012191	20.8448	9.8613	0.473082	40.684	-1.4524	-0.0356995	51.2905	10.6065	0.206793	3.7705	-1.027	-0.272378	19.4868	15.7163	0.80651	7.3529	-3.524	-0.479267	22.6405	15.2876	0.675232	17.1133	-0.7886	-0.0460811	29.324	12.2107	0.416406	28.9424	-0.3139	-0.0108457	34.3477	5.4053	0.15737
16.4675	-1.7278	-0.104922	28.5867	12.1192	0.423945	11.2384	1.2614	0.11224	20.3119	9.0735	0.446709	32.5764	-0.4799	-0.0147315	42.9006	10.3242	0.240654	4.5298	-3.5363	-0.780675	21.3335	16.8037	0.787667	7.2766	-5.1197	-0.703584	20.7695	13.4929	0.64965	14.9589	0.2599	0.0173743	28.0251	13.0662	0.466232	26.9245	-0.0378	-0.00140393	32.2524	5.3279	0.165194
19.1852	-1.9887	-0.103658	30.4065	11.2213	0.369043	8.3452	1.4962	0.179289	17.9148	9.5696	0.534173	34.4543	-0.6695	-0.0194315	46.1756	11.7213	0.253842	5.0246	-0.5573	-0.110914	20.9143	15.8897	0.759753	10.3349	-5.1666	-0.499918	23.5114	13.1765	0.56043	14.7871	-0.11133	-0.00752886	28.6204	13.8333	0.483337	29.4038	-1.7709	-0.0602269	34.5377	5.1339	0.148646
22.9672	-3.8915	-0.169437	33.9755	11.0083	0.324007	8.2614	0.5736	0.0694313	17.4993	9.2379	0.527901	44.6082	-0.466	-0.0104465	56.4579	11.8497	0.209886	8.0714	-1.3409	-0.16613	23.1345	15.0631	0.65111	7.6503	-2.9087	-0.380207	21.3647	13.7144	0.641919	19.6553	-0.2345	-0.0119306	32.2627	12.6074	0.390773	31.6965	-0.6671	-0.0210465	36.9082	5.2117	0.141207
25.2345	-3.7566	-0.148868	37.1898	11.9553	0.321467	7.1874	0.65	0.090436	16.2107	9.0233	0.556626	51.5816	0.25	0.00484669	62.6419	11.0603	0.176564	4.6941	-2.2936	-0.488613	18.1009	13.4068	0.74067	6.3635	-3.1558	-0.495922	22.4827	16.1192	0.71696	21.1896	-0.53319	-0.0251628	32.7691	11.5795	0.353366	28.8049	0.0919	0.00319043	34.2928	5.4879	0.160031
34.4084	-3.7434	-0.108793	45.1348	10.7264	0.237653	9.4369	-0.6044	-0.0640465	19.0103	9.5734	0.50359	56.8314	-0.3669	-0.00645594	67.8083	10.9769	0.161881	3.8508	-4.7669	-1.2379	18.0533	14.2025	0.786698	6.3756	-2.3583	-0.369895	20.2125	13.8369	0.684571	20.8018	-0.83049	-0.0399239	32.8398	12.038	0.366567	30.143	-0.4273	-0.0141758	36.1919	6.0489	0.167134
40.4567	-1.9963	-0.0493441	51.4418	10.9851	0.213544	7.8335	-0.0957	-0.0122168	17.5002	9.6667	0.552377	55.0482	0.2969	0.00539346	65.6876	10.6394	0.16197	3.1168	-6.9014	-2.21426	18.0347	14.9179	0.827178	5.3961	3.6414	0.674821	19.4035	14.0074	0.721901	23.8742	-0.87323	-0.0365763	36.4205	12.5463	0.344485	29.6504	0.0959	0.00323436	35.8644	6.214	0.173264
43.9065	-2.5351	-0.0577386	56.8275	12.921	0.227372	8.3587	-0.3582	-0.0428536	18.1685	9.8098	0.539935	49.7472	-0.0154	-0.000309565	58.8306	9.0834	0.154399	3.0008	-6.5219	-2.17339	18.0411	15.0403	0.833669	4.3636	2.5381	0.581653	18.6471	14.2835	0.76599	22.0546	-0.75149	-0.0340741	36.1652	14.1106	0.390171	24.9188	0.0176	0.000706294	31.2485	6.3297	0.20256
33.7616	-1.3458	-0.0398619	48.6796	14.918	0.306453	13.9509	-1.0249	-0.0734648	24.0711	10.1202	0.420429	54.3206	-0.3943	-0.00725876	63.4194	9.0988	0.14347	1.7978	-6.1781	-3.43648	18.6722	16.8744	0.903718	9.2671	9.4923	1.0243	21.2839	12.0168	0.564596	21.3229	0.11654	0.00546549	35.5471	14.2242	0.400151	23.2772	0	0	29.5845	6.3073	0.213196
38.3586	-1.2942	-0.0337395	50.0806	11.722	0.234063	11.4106	-0.935	-0.0819414	21.1494	9.7388	0.460476	55.1486	0.1514	0.00274531	64.293	9.1444	0.14223	1.3967	-4.051	-2.90041	16.7986	15.4019	0.916856	9.2952	3.95	0.424951	22.095	12.7998	0.579308	18.0461	0.07634	0.00423028	31.7128	13.6667	0.430952	24.9953	-0.1488	-0.00595312	31.805	6.8097	0.214108
37.7062	-1.1826	-0.0313635	48.3001	10.5939	0.219335	11.8318	-1.3768	-0.116364	22.3543	10.5225	0.470715	49.9348	-0.5273	-0.0105598	59.513	9.5782	0.160943	2.3608	-1.0093	-0.427525	16.2852	13.9244	0.855034	7.8714	-0.4205	-0.0534212	19.2533	11.3819	0.591166	17.4173	-0.37119	-0.0213116	30.647	13.2297	0.43168	27.2958	-0.4636	-0.0169843	34.8905	7.5947	0.217672
30.015	-2.2117	-0.0736865	43.2483	13.2333	0.305984	14.2728	-1.7707	-0.124061	25.0815	10.8087	0.430943	52.4059	-0.3699	-0.00705837	61.3674	8.9615	0.14603	2.012	1.1283	0.560785	16.3707	14.3587	0.877097	8.0842	6.3406	0.78432	21.2291	13.1449	0.619193	19.5579	0.25845	0.0132146	31.4902	11.9323	0.378921	25.9504	-0.4995	-0.0192483	33.186	7.2356	0.218032
35.3952	-2.4467	-0.0691252	47.8067	12.4115	0.259618	11.2549	-0.8921	-0.0792633	21.093	9.8381	0.466415	56.1359	-1.1418	-0.0203399	65.4403	9.3044	0.142181	0.3469	2.653	7.64774	16.1675	15.8206	0.978543	8.1114	4.6005	0.567165	20.3004	12.189	0.600432	18.4671	0.34395	0.018625	30.4196	11.9525	0.392921	27.5351	0.2401	0.00871978	34.7676	7.2325	0.208024
37.4437	-1.3477	-0.0359927	50.1869	12.7432	0.253915	10.8067	-0.2582	-0.0238926	20.757	9.9503	0.479371	59.1359	-1.6597	-0.0280659	68.1438	9.0079	0.13219	-0.7537	3.7728	-5.00571	15.7454	16.4991	1.04787	4.1382	5.7997	1.4015	17.7504	13.6122	0.766867	17.7547	0.13524	0.00761714	29.9067	12.152	0.40633	27.6432	0.3557	0.0128675	35.2861	7.6429	0.216598
37.5872	1.6278	0.0433073	48.6618	11.0746	0.227583	11.9613	-1.0037	-0.0839123	22.1027	10.1414	0.458831	57.8809	-1.689	-0.0291806	67.704	9.8231	0.145089	-1.1057	2.26	-2.04395	14.906	16.0117	1.07418	4.8672	3.7888	0.778435	16.8433	11.9761	0.71103	18.887	1.97437	0.104536	29.5807	10.6937	0.361509	23.6839	-0.1108	-0.00467828	30.5961	6.9122	0.225918
43.4136	1.9729	0.0454443	54.5981	11.1845	0.204851	11.318	-1.1102	-0.0980915	23.3261	12.0081	0.514792	54.076	-1.6181	-0.0299227	64.1112	10.0352	0.156528	3.8851	1.7212	0.443026	16.8372	12.9521	0.769255	4.3458	0.2957	0.0680427	15.911	11.5652	0.726868	16.8089	1.76181	0.104814	27.3803	10.5714	0.386095	22.4067	2.1346	0.0952661	29.0463	6.6396	0.228587
41.6225	2.9119	0.0699598	52.9827	11.3602	0.214413	11.0229	-0.728	-0.0660443	22.508	11.4851	0.510267	44.911	-1.0218	-0.0227517	56.7945	11.8835	0.209237	3.3007	2.1731	0.658375	17.3639	14.0632	0.80991	5.4281	0.4665	0.0859417	17.5433	12.1152	0.690588	19.5637	3.81816	0.195166	30.1553	10.5916	0.351235	29.7104	2.8012	0.0942835	36.2125	6.5021	0.179554
39.4014	2.8665	0.0727512	50.5927	11.1913	0.221204	13.2754	0.8341	0.0628305	24.0376	10.7622	0.447724	37.2224	-1.2714	-0.0341569	54.0015	16.7791	0.310715	5.0113	2.6311	0.525033	17.0817	12.0704	0.706628	6.1036	0.0811	0.0132872	18.7736	12.67	0.674884	19.7802	1.8336	0.0926988	30.3574	10.5772	0.348422	27.5539	0.7829	0.0284134	33.6928	6.1389	0.182202
39.2255	2.545	0.0648813	50.8323	11.6068	0.228335	11.5346	-0.5539	-0.0480207	21.4973	9.9627	0.46344	51.3232	-1.7986	-0.0350446	68.3926	17.0694	0.24958	4.9647	3.5343	0.711886	15.6459	10.6812	0.682684	5.0252	-1.8529	-0.368722	16.4868	11.4616	0.695199	16.6646	0.83298	0.049985	27.3934	10.7288	0.391656	25.2659	1.3333	0.0527707	32.3913	7.1254	0.219979
28.4515	2.4749	0.0869866	40.1091	11.6576	0.290647	14.0679	0.857	0.0609188	23.5806	9.5127	0.403412	63.3112	-1.2415	-0.0196095	76.8042	13.493	0.17568	4.8661	3.6596	0.75206	14.7771	9.911	0.6707	4.6091	-3.6458	-0.791	15.9075	11.2984	0.710256	25.9342	1.41347	0.0545022	36.8425	10.9083	0.296079	19.8878	3.5631	0.17916	27.2363	7.3485	0.269805
29.3399	2.7528	0.0938245	40.3895	11.0496	0.273576	15.8814	0.7474	0.0470613	25.1568	9.2754	0.368703	73.6731	0.3026	0.00410733	84.4131	10.74	0.127231	5.787	6.1573	1.06399	16.1882	10.4012	0.642517	5.688	0.0788	0.0138537	17.6129	11.9249	0.677055	31.7062	2.32562	0.0733491	44.5039	12.7977	0.287564	19.3352	2.9217	0.151108	26.2934	6.9582	0.264637
38.7552	1.3772	0.0355359	50.8583	12.1031	0.237977	13.9263	0.285	0.0204649	23.3455	9.4192	0.40347	73.2788	-1.2543	-0.0171168	82.6276	9.3488	0.113144	11.2743	16.0414	1.42283	21.8399	10.5656	0.483775	6.1118	-0.3913	-0.0640237	18.7579	12.6461	0.674175	26.3177	1.30786	0.0496951	38.8878	12.5701	0.32324	24.0765	4.3443	0.180437	31.2019	7.1254	0.228364
37.6969	-0.6555	-0.0173887	50.71	13.0131	0.256618	13.7339	0.1409	0.0102593	23.4124	9.6785	0.413392	71.3108	0.0506	0.00070957	81.2018	9.891	0.121808	11.2735	29.2452	2.59415	21.392	10.1185	0.473004	3.5338	0.7076	0.200238	17.3847	13.8509	0.796729	29.0047	-0.58392	-0.0201319	41.4619	12.4572	0.300449	25.9658	6.4642	0.248951	32.8254	6.8596	0.208972
40.9813	0.2729	0.00665913	54.2849	13.3036	0.24507	13.902	0.9097	0.0654366	23.1962	9.2942	0.400678	72.8564	-1.0353	-0.0142101	82.5256	9.6692	0.117166	15.8922	35.1086	2.20917	25.7379	9.8457	0.382537	4.0297	-1.4534	-0.360672	17.9046	13.8749	0.774935	33.3838	0.7719	0.023122	45.1034	11.7196	0.259839	24.0083	6.4653	0.269294	30.8806	6.8723	0.222544
38.8628	0.2952	0.00759595	52.1963	13.3335	0.255449	13.3094	0.8005	0.0601455	22.5772	9.2678	0.410494	73.353	-0.6913	-0.00942429	81.5609	8.2079	0.100635	21.4805			32.3661	10.8856	0.336327							32.2238	0.72687	0.0225569	44.1794	11.9556	0.270615	23.0771	6.4964	0.281509	30.4668	7.3897	0.242549
33.1119	-0.5617	-0.0169637	46.3741	13.2622	0.285983	15.7103	0.9386	0.0597442	25.1536	9.4433	0.375425	71.441	-0.282	-0.00394731	79.6315	8.1905	0.102855	39.4701			51.9418	12.4717	0.240109							29.7828	1.65211	0.055472	41.7817	11.9989	0.287181	23.1176	7.6754	0.332015	31.5468	8.4292	0.267197
34.0555	-1.2653	-0.0371541	45.4885	11.433	0.251338	13.8651	2.6858	0.193709	24.4214	10.5563	0.432256	64.358	-0.768	-0.0119332	73.1193	8.7613	0.119822	61.8626			73.55	11.6874	0.158904							31.1023	1.02937	0.0330963	42.7697	11.6674	0.272796	23.2411	9.123	0.392537	32.4681	9.227	0.284187
35.6767	-0.4266	-0.0119574	48.1749	12.4982	0.259434	18.6996	6.8536	0.366511	28.9977	10.2981	0.355135	68.042	0.1961	0.00288204	77.2747	9.2327	0.119479	71.2498			84.985	13.7352	0.161619							29.6557	1.19522	0.0403032	41.994	12.3383	0.293811	21.3465	11.814	0.55344	29.7625	8.416	0.282772
45.408	-2.7186	-0.0598705	57.3131	11.9051	0.20772	22.1405	7.1939	0.32492	32.0929	9.9524	0.310112	73.892	0.0021	2.84199e-05	84.0211	10.1291	0.120554													26.1273	-0.18523	-0.00708952	39.3805	13.2532	0.336542	25.9279	15.8276	0.610447	32.8574	6.9295	0.210896
58.7011	-1.3785	-0.0234834	70.5048	11.8037	0.167417	22.6001	4.9602	0.219477	32.4208	9.8207	0.302914	73.6028	-0.0455	-0.000618183	84.7296	11.1268	0.131321													29.1722	2.04963	0.0702597	41.0281	11.8559	0.28897	26.1515	14.7033	0.562235	32.2671	6.1156	0.189531
						18.5575	6.0539	0.326224	27.5288	8.9713	0.325888	73.8586	0.5166	0.00699445	84.9079	11.0493	0.130133													28.1722	3.10722	0.110294	40.0181	11.8459	0.296014	25.7112	17.5364	0.682053	32.3656	6.6544	0.205601
						15.5816	7.4923	0.480843	25.0346	9.453	0.377597	74.2741	0.1135	0.00152812	84.497	10.2229	0.120985													21.7702	4.78079	0.219602	36.0387	14.2685	0.395922	27.5934	19.6633	0.712609	34.7394	7.146	0.205703
						19.9828	5.6349	0.281988	29.7893	9.8065	0.329195	71.2473	0.5708	0.00801153	81.0846	9.8373	0.121321													26.4236	3.92415	0.148509	39.8353	13.4117	0.336679	30.1842	20.2393	0.670526	37.9998	7.8156	0.205675
						27.2066	4.5553	0.167434	37.6268	10.4202	0.276936	73.9086	0.0563	0.000761752	83.902	9.9934	0.119108													26.9586	5.71552	0.212011	40.1085	13.1499	0.327858	33.1161	22.4546	0.678057	40.4954	7.3793	0.182226
						35.7224			45.0739	9.3515	0.20747	72.9634	1.6994	0.0232911	83.051	10.0876	0.121463													43.9727	5.77677	0.131372	57.2826	13.3099	0.232355	32.7036	21.9436	0.670984	40.8498	8.1462	0.199418
						33.8857			44.4886	10.6029	0.238328	70.5452	2.3133	0.0327917	81.7025	11.1573	0.13656													59.9649	7.10139	0.118426	72.9929	13.028	0.178483	30.4276	22.0878	0.725913	38.0989	7.6713	0.201352
						36.757			48.8816	12.1246	0.24804	71.0428	3.4327	0.0483188	81.2951	10.2523	0.126112													67.0155	5.26768	0.0786039	80.1504	13.1349	0.163878	32.0074	22.8371	0.713494	39.7512	7.7438	0.194807
						39.1466			51.4916	12.345	0.239748	62.5724	1.4552	0.0232563	73.7573	11.1849	0.151645													72.123	6.21092	0.0861157	84.9618	12.8388	0.151113	31.1871	22.469	0.720458	39.9587	8.7716	0.219517
						41.3519			52.6813	11.3294	0.215055	63.5489	0.7995	0.0125809	73.2579	9.709	0.132532													70.8643	7.70685	0.108755	85	14.1357	0.166302	30.1506	22.0213	0.730377	38.1578	8.0072	0.209844
						38.598			50.4319	11.8339	0.234651	59.4244	0.7726	0.0130014	69.2148	9.7904	0.14145																			26.2579	17.9194	0.682438	35.299	9.0411	0.256129
						39.1689			50.5258	11.3569	0.224774	67.3321	2.0355	0.0302308	78.4844	11.1523	0.142096																			30.7319	18.2307	0.593217	41.336	10.6041	0.256534
						36.1233			48.1713	12.048	0.250107																									33.9908	19.9244	0.58617	43.9291	9.9383	0.226235
						36.8997			47.0411	10.1414	0.215586																									35.3876	20.7564	0.586544	45.3375	9.9499	0.219463
						37.7502			47.9628	10.2126	0.212928																									36.1942	21.277	0.587857	45.9172	9.723	0.211751
						41.0352			51.4865	10.4513	0.202991																									35.2495	22.2185	0.630321	44.4942	9.2447	0.207773
						39.3578			48.8216	9.4638	0.193845																									31.2043	23.2811	0.746086	40.2682	9.0639	0.225088
						33.9727			43.9038	9.9311	0.226201																									37.2668	31.5815	0.847443	45.699	8.4322	0.184516
						36.8804			46.3959	9.5155	0.205094																									38.0773	43.762	1.14929	46.5061	8.4288	0.181241
						34.6012			44.6701	10.0689	0.225406																									35.6024	52.2425	1.46739	44.4002	8.7978	0.198148
						34.8226			44.8382	10.0156	0.223372																									37.2574	62.0905	1.66653	45.7334	8.476	0.185335
						34.2101			44.1454	9.9353	0.225059																									36.5351			45.5174	8.9823	0.197338
						31.8107			41.8582	10.0475	0.240037																									34.8886			43.546	8.6574	0.19881
						18.5726			28.5577	9.9851	0.349647																									35.3165			43.5381	8.2216	0.188837
						11.6679			24.0734	12.4055	0.51532																									36.099			44.0149	7.9159	0.179846
						9.3849			20.4381	11.0532	0.540813																									36.9743			44.4302	7.4559	0.167812
						13.9785			25.2508	11.2723	0.446414																									37.6664			45.5722	7.9058	0.173479
						15.4008			26.2874	10.8866	0.414138																									48.2713			56.6359	8.3646	0.147691
						28.377			38.9133	10.5363	0.270763
						39.6925			51.685	11.9925	0.232031
						52.3987			63.0633	10.6646	0.169109
						56.3609			66.8609	10.5	0.157042

## Sheet: SuppFig 1C
SUPPLEMENTARY FIGURE 1C RAW DATA: PERIPHERAL SENSORY PROJECTION RATIO
2016-12-13						2016-12-13						2016-12-13						2016-12-13
coverslip 1 pos1B						coverslip 1 pos1D						coverslip 2 pos1						coverslip 2 pos3
pre-ablate	post-ablate	ratio	pre-ablate	background	ratio	pre-ablate	post-ablate	ratio	pre-ablate	background	ratio	pre-ablate	post-ablate	ratio	pre-ablate	background	ratio	pre-ablate	post-ablate	ratio	pre-ablate	background	ratio
13.3758	24.549	1.83534	21.3427	7.96695	0.373287	23.5	23.5129	1.00055	31.6667	8.16667	0.257895	10.168	2.0029	0.196981	18.334	8.16602	0.445403	13.5105	14.1666	1.04857	16.8732	3.36273	0.199294
11.0473	20.2978	1.83735	19.3106	8.26326	0.427913	22.1656	6.95029	0.313562	29.3328	7.16723	0.244342	7.66687	3.33271	0.43469	15.9988	8.33193	0.520785	14.6282	12.6696	0.866107	18.2794	3.65119	0.199743
11.3039	19.5431	1.72888	19.8269	8.52303	0.429872	19.011	9.33386	0.490972	28.0046	8.99362	0.321148	5.50465	8.4298	1.5314	13.4349	7.93025	0.590272	13.8447	13.4919	0.974516	17.3442	3.49949	0.201767
9.70836	16.412	1.6905	17.9104	8.20204	0.457948	17.6784	14.2874	0.80818	26.1816	8.50317	0.324777	2.02301	5.75138	2.84298	10.0583	8.03529	0.798872	14.2258	14.0828	0.989947	18.1136	3.88776	0.214632
9.22312	13.6682	1.48195	17.129	7.90588	0.461549	23.1009	21.8048	0.943894	30.6124	7.51147	0.245373	1.79091	5.77488	3.22455	10.3642	8.57329	0.827202	12.8209	10.9086	0.850852	16.5296	3.70874	0.22437
10.0077	12.2659	1.22564	18.0837	8.07596	0.446588	23.8285	16.0332	0.672858	31.658	7.82949	0.247315	0.7785	6.56345	8.43089	8.8332	8.0547	0.911867	12.9865	10.7926	0.831062	16.4453	3.45884	0.210324
10.157	12.0167	1.18309	18.1481	7.99106	0.440325	17.8745	24.0216	1.3439	24.8799	7.00542	0.281569	2.04592	6.10785	2.98538	10.1175	8.07158	0.797784	14.3787	12.099	0.841451	17.8259	3.44719	0.193381
9.38704	12.3287	1.31338	17.7304	8.34336	0.470568	21.255	26.3008	1.2374	28.9262	7.67124	0.2652	2.71483	5.73793	2.11355	11.1014	8.38657	0.755452	10.6091	8.79643	0.829141	14.2098	3.60071	0.253396
8.20392	11.4936	1.40099	16.4385	8.23458	0.500933	19.6439	25.6839	1.30748	27.9653	8.32144	0.297563	4.53345	5.1103	1.12724	12.3692	7.83575	0.633489	6.78893	8.43481	1.24244	10.4556	3.66667	0.35069
7.42618	11.4143	1.53703	15.4709	8.04472	0.51999	16.0115	23.2943	1.45484	24.0164	8.00487	0.333308	2.86116	5.9376	2.07524	10.6459	7.78474	0.731243	6.5741	9.41838	1.43265	10.4404	3.8663	0.370321
10.4566	12.4937	1.19481	18.3278	7.87117	0.429466	12.2857	22.1864	1.80588	19.9667	7.68104	0.384693	0.53772	5.67551	10.5548	8.7633	8.22558	0.93864	9.30825	8.33948	0.895924	12.7342	3.42595	0.269035
8.76704	12.7416	1.45335	16.6528	7.88576	0.47354	16.7675	17.255	1.02907	24.004	7.23651	0.301471	1.49093	5.26999	3.5347	9.2503	7.75937	0.838824	12.5369	9.04213	0.721241	16.3873	3.8504	0.234962
8.84493	11.4226	1.29143	16.8611	8.01617	0.475424	15.0686	18.3176	1.21562	23.5295	8.46089	0.359586	-0.17838	7.21417	-40.4427	8.849	9.02738	1.02016	13.1309	11.6952	0.890667	17.1473	4.01641	0.23423
8.114	13.997	1.72504	16.0296	7.9156	0.493811	14.0959	20.225	1.43481	21.5767	7.48076	0.346705	0.59115	8.24829	13.953	9.0889	8.49775	0.934959	12.6032	9.90457	0.785879	15.9897	3.38653	0.211794
7.10762	11.3352	1.59479	15.0787	7.97108	0.528632	12.388	19.7103	1.59108	20.0225	7.63449	0.381296	3.01928	8.89836	2.94718	10.8318	7.81252	0.721258	14.5896	10.0546	0.689161	18.0278	3.4382	0.190717
4.8354	10.8392	2.24164	12.9028	8.0674	0.625244	14.2543	19.9286	1.39808	22.0168	7.76248	0.352571	3.71896	7.53705	2.02666	11.2639	7.54494	0.669834	12.3363	10.5982	0.859105	15.7363	3.39995	0.216058
5.71059	10.3817	1.81797	14.0015	8.29091	0.592144	17.5798	19.6238	1.11627	25.8018	8.22203	0.318661	4.51438	5.2277	1.15801	12.8602	8.34582	0.648965	13.7281	13.3411	0.971808	17.1617	3.43357	0.200072
3.2277	8.6971	2.69452	11.5778	8.3501	0.721216	13.9339	15.8225	1.13554	21.1848	7.25087	0.342268	3.25494	3.45804	1.0624	11.5574	8.30246	0.718367	16.5228	12.4839	0.755555	19.8902	3.36744	0.169301
4.78372	7.86032	1.64314	12.8567	8.07298	0.62792	11.4188	20.5706	1.80147	18.8375	7.41868	0.393825	4.2514	5.64364	1.32748	11.8085	7.5571	0.639971	15.0572	11.911	0.791049	18.4874	3.43017	0.185541
5.32124	6.00853	1.12916	13.3885	8.06726	0.602551	11.0705	20.4198	1.84452	18.6028	7.53226	0.404899	3.24309	7.37246	2.27328	11.3104	8.06731	0.713265	11.918	11.1248	0.933443	15.5017	3.58372	0.231182
3.51854	5.29009	1.50349	11.9319	8.41336	0.705115	10.6183	13.9765	1.31626	17.9236	7.30526	0.407578	4.98371	3.81972	0.766441	12.9512	7.96749	0.615193	6.32434	8.40207	1.32853	9.8555	3.53116	0.358293
3.7689	5.59528	1.48459	11.918	8.1491	0.683764	10.6974	20.059	1.87512	18.1647	7.46726	0.411086	6.07577	2.04685	0.336887	13.9091	7.83333	0.56318	5.16406	5.57607	1.07978	8.541	3.37694	0.39538
3.75084	4.77534	1.27314	11.8847	8.13386	0.684398	11.8057	15.9728	1.35298	18.7127	6.90703	0.369109	6.04477	3.90824	0.646549	13.8781	7.83333	0.564438	5.54035	10.1224	1.82703	9.5097	3.96935	0.4174
3.91273	4.79728	1.22607	12.4509	8.53817	0.685747	7.83715	17.2343	2.19905	15.1401	7.30295	0.482358	6.24218	4.76669	0.763626	13.9544	7.71222	0.552673	6.98628	6.62355	0.94808	10.6213	3.63502	0.342239
3.37611	3.98121	1.17923	11.3445	7.96839	0.702401	8.87465	17.6466	1.98842	16.0878	7.21315	0.448361	5.59765	5.13641	0.917601	13.7548	8.15715	0.59304	8.34697	6.52935	0.782242	12.2009	3.85393	0.315873
2.08041	3.03364	1.45819	10.1239	8.04349	0.794505	5.60685	14.4156	2.57107	12.842	7.23515	0.563397	7.41732	6.37172	0.859033	15.2603	7.84298	0.513947	5.83833	4.95694	0.849034	9.7129	3.87457	0.39891
2.75774	3.33901	1.21078	11.0353	8.27756	0.750098	7.15708	10.819	1.51164	14.2722	7.11512	0.49853	8.28933	5.41853	0.653675	15.956	7.66667	0.480488	5.01078	5.08833	1.01548	8.5195	3.50872	0.411846
2.23632	3.40654	1.52328	10.1257	7.88938	0.779144	5.29228	14.6581	2.76972	13.373	8.08072	0.604256	7.23626	4.83072	0.667571	14.781	7.54474	0.510435	5.20909	7.50982	1.44168	8.7139	3.50481	0.402209
1.76261	3.12808	1.77469	9.9715	8.20889	0.823235	10.0046	15.0918	1.50849	16.9962	6.9916	0.411363	4.51009	2.66588	0.591092	12.1324	7.62231	0.628261	4.06798	6.2528	1.53708	7.4293	3.36132	0.452441
2.85478	2.82412	0.98926	10.9208	8.06602	0.738592	10.4849	13.8342	1.31944	18.225	7.74012	0.424698	4.77287	4.86711	1.01974	12.3165	7.54363	0.612482	5.45556	5.8077	1.06455	9.0549	3.59934	0.397502
2.25127	2.76258	1.22712	10.6603	8.40903	0.788817	8.23778	14.8837	1.80676	16.3145	8.07672	0.495064	5.53558	4.95844	0.89574	13.1583	7.62272	0.579309	6.40994	4.03333	0.629231	10.3816	3.97166	0.382567
3.95892	2.7917	0.705167	12.0572	8.09828	0.671655	8.2876	9.13722	1.10252	16.0269	7.7393	0.482894	4.53816	4.47131	0.985269	12.5693	8.03114	0.638949	6.05497	5.76318	0.95181	9.738	3.68303	0.378212
3.9778	3.08922	0.776615	12.2262	8.2484	0.67465	5.35488	8.59452	1.60499	13.4704	8.11552	0.602471	3.4264	4.21896	1.23131	11.225	7.7986	0.694753	4.90794	6.8546	1.39663	8.1954	3.28746	0.401135
3.62422	2.1203	0.585036	11.8792	8.25498	0.69491	8.92306	11.7703	1.31908	16.6192	7.69614	0.463087	1.27334	4.64441	3.64742	9.6587	8.38536	0.868167	6.52768	5.41966	0.830258	9.9093	3.38162	0.341257
3.99347	2.22313	0.556691	12.0931	8.09963	0.669773	11.0926	13.9229	1.25516	18.8309	7.73831	0.410937	1.17238	3.69381	3.15069	9.0859	7.91352	0.870967	4.70703	5.19031	1.10267	8.1264	3.41937	0.420773
4.90398	3.77063	0.768892	13.0615	8.15752	0.624547	10.3641	16.8935	1.63	18.1925	7.82837	0.430308	2.52484	4.03072	1.59643	10.4368	7.91196	0.758083	3.18447	3.32842	1.0452	6.5796	3.39513	0.516009
4.43366	4.84438	1.09264	12.638	8.20434	0.64918	8.89386	17.9452	2.01771	16.3571	7.46324	0.456269	4.93034	3.63687	0.737651	13.4329	8.50256	0.632965	1.48273	3.43829	2.31889	4.8872	3.40447	0.69661
5.20983	7.65856	1.47002	13.57	8.36017	0.616077	9.71401	14.8748	1.53127	16.9353	7.22129	0.426405	5.47292	5.55376	1.01477	13.0556	7.58268	0.580799	2.17502	4.36175	2.00538	5.398	3.22298	0.597069
6.74089	10.4302	1.54731	14.8108	8.06991	0.544867	8.85657	18.327	2.06931	16.4651	7.60853	0.4621	4.01845	5.33369	1.3273	11.6475	7.62905	0.654995	2.99316	3.03134	1.01276	6.4185	3.42534	0.533667
4.86345	13.3117	2.73709	13.2467	8.38325	0.632856	11.4302	14.1907	1.24151	18.9542	7.524	0.396957	3.37863	3.2761	0.969653	11.2611	7.88247	0.699973	2.90767	3.50525	1.20552	6.2762	3.36853	0.536715
4.17225	15.3249	3.67306	12.323	8.15075	0.661426	7.91935	9.16022	1.15669	16.1662	8.24685	0.510129	3.15986	2.70896	0.857304	10.6656	7.50574	0.703733	4.05509	5.1517	1.27043	7.2602	3.20511	0.441463
4.27892	14.8953	3.4811	12.5934	8.31448	0.660225	8.96572	5.09079	0.567806	16.5238	7.55808	0.457406	1.45073	2.65501	1.83012	9.3886	7.93787	0.84548	6.16828	4.97069	0.805847	9.6022	3.43392	0.357618
4.89886	9.97035	2.03524	13.0056	8.10674	0.623327	10.3245	2.73313	0.264722	17.9504	7.62589	0.424831	1.23193	2.77867	2.25554	8.7114	7.47947	0.858584	8.34899	4.68168	0.560748	11.6861	3.33711	0.285562
3.51383	13.3086	3.78749	11.7487	8.23487	0.700918	11.0911	6.13567	0.553209	18.7111	7.62004	0.407247	0.62326	2.91755	4.68111	8.0035	7.38024	0.922127	5.93139	4.77026	0.80424	9.4991	3.56771	0.375584
3.55894	9.64042	2.70879	11.52	7.96106	0.691064	9.04557	6.39243	0.706692	16.4321	7.38653	0.449518	0.70261	4.34481	6.18381	8.4838	7.78119	0.917182	3.07072	3.9643	1.291	6.3916	3.32088	0.519569
4.45324	4.69335	1.05392	12.7484	8.29516	0.650682	5.18774	10.2434	1.97455	13.1362	7.94846	0.605081	1.10106	3.76772	3.4219	9.2257	8.12464	0.880653	1.06531	1.93621	1.81751	4.3619	3.29659	0.755769
4.81173	3.97551	0.826212	13.1874	8.37567	0.635127	5.9449	10.2448	1.7233	13.0002	7.0553	0.542707	1.12792	3.58815	3.18121	9.023	7.89508	0.874995	1.03436	1.44533	1.39732	4.1809	3.14654	0.752599
3.95602	2.90686	0.734794	12.0122	8.05618	0.670666	7.57282	8.22196	1.08572	15.438	7.86518	0.509469	1.23798	2.40781	1.94495	9.0728	7.83482	0.86355	1.749	2.79863	1.60013	5.0547	3.3057	0.653985
3.32858	2.47654	0.744023	11.3609	8.03232	0.707014	10.1699	8.07543	0.794054	18.5057	8.33582	0.450446	1.55611	3.08669	1.98359	9.9012	8.34509	0.842836	2.71907	5.43524	1.99893	5.9395	3.22043	0.542206
2.0167	2.05667	1.01982	10.3686	8.3519	0.805499	9.79543	7.57483	0.773302	18.0379	8.24247	0.456953	3.06382	1.22957	0.401319	11.4584	8.39458	0.732614	3.93531	3.14041	0.798008	7.1081	3.17279	0.446363
2.66151	1.36956	0.51458	10.5961	7.93459	0.748822	8.26463	7.83844	0.948432	16.3761	8.11147	0.495324	4.00406	4.00144	0.999346	11.5499	7.54584	0.653325	4.47556	2.9338	0.655516	7.9861	3.51054	0.439581
2.3354	1.51665	0.649418	10.42	8.0846	0.775873	7.00898	7.43932	1.0614	15.0015	7.99252	0.532781	4.07055	4.13819	1.01662	11.7864	7.71585	0.65464	2.41686	2.35535	0.97455	6.0791	3.66224	0.602431
1.59499	1.14828	0.719929	9.7821	8.18711	0.836948	14.1473	7.8093	0.551999	21.6763	7.52898	0.347337	1.40593	3.70727	2.63688	9.4365	8.03057	0.851011	2.51274	0.73557	0.292736	5.7141	3.20136	0.560256
1.57691	0.53436	0.338865	9.8229	8.24599	0.839466	12.0452	6.78114	0.562974	20.0763	8.0311	0.400029	1.58965	1.68022	1.05697	9.4694	7.87975	0.832128	5.04319	1.62084	0.321392	8.2129	3.16971	0.385943
2.87864	1.38865	0.482398	11.3255	8.44686	0.745827	8.87932	7.03869	0.792706	16.7318	7.85248	0.469315	0.66935	2.38929	3.56957	8.5059	7.83655	0.921308	5.35142	2.15263	0.402254	8.5375	3.18608	0.373187
2.98406	0.87415	0.29294	11.3073	8.32324	0.736094	7.86385	7.40321	0.941423	15.4426	7.57875	0.490769	1.07593	1.84748	1.7171	9.0487	7.97277	0.881096	3.40297	1.95432	0.574298	6.42	3.01703	0.469942
2.68404	0.70814	0.263834	10.9159	8.23186	0.754116	3.93364	7.14056	1.81526	11.1621	7.22846	0.64759	2.88018	2.87663	0.998767	10.6482	7.76802	0.729515	1.36668	3.37026	2.46602	5.0209	3.65422	0.727802
3.94997	0.62585	0.158444	11.7823	7.83233	0.664754	3.96242	4.56953	1.15322	11.5565	7.59408	0.657126	0.81579	2.32091	2.84498	8.6999	7.88411	0.90623	4.85446	5.17033	1.06507	8.0188	3.16434	0.394615
3.48528	0.33423	0.0958976	11.8005	8.31522	0.70465	4.90414	2.36808	0.482874	12.5448	7.64066	0.60907	0.97365	0.50394	0.517578	8.6694	7.69575	0.887691	4.27916	4.15469	0.970913	7.4589	3.17974	0.426301
2.84733	0.9168	0.321986	10.6991	7.85177	0.733872	4.39767	2.25864	0.513599	12.1276	7.72993	0.637383	2.5687	1.5262	0.594153	10.1152	7.5465	0.746055	4.00747	4.50507	1.12417	7.2684	3.26093	0.448645
2.30512	1.58254	0.686533	10.8907	8.58558	0.788341	5.73396	2.31942	0.404506	13.4968	7.76284	0.575162	1.86698	0.60019	0.321476	9.2132	7.34622	0.797358	3.07899	3.03227	0.984826	6.4248	3.34581	0.520765
3.07592	0.95997	0.312092	11.2101	8.13418	0.725612	3.40939	3.35555	0.984208	11.9709	8.56151	0.715194	1.38378	0.60993	0.440771	8.6574	7.27362	0.840162	5.55276	3.95414	0.712104	8.88	3.32724	0.374689
3.65358	0.16975	0.0464613	11.8039	8.15032	0.690477	2.63739	1.87817	0.712132	10.0902	7.45281	0.738619	1.47972	1.21542	0.821385	9.3573	7.87758	0.841865	6.42641	3.35587	0.5222	9.525	3.09859	0.325311
4.72883	1.11995	0.236834	12.9045	8.17567	0.633552	3.43373	1.44942	0.422112	10.7869	7.35317	0.681676	1.39003	1.89103	1.36042	9.3364	7.94637	0.851117	6.00266	1.98368	0.330467	9.0117	3.00904	0.333904
5.41142	1.20777	0.223189	13.2622	7.85078	0.591967	2.91599	1.30439	0.447323	10.3551	7.43911	0.718401	0.52963	3.19755	6.03733	7.77	7.24037	0.931837	4.63669	1.09479	0.236115	7.8306	3.19391	0.407876
6.27845	1.70439	0.271467	14.0684	7.78995	0.55372	2.08804	0.97212	0.465566	10.2333	8.14526	0.795956	0.55246	2.82894	5.12062	8.2644	7.71194	0.933152	5.0043	3.19287	0.638025	8.3966	3.3923	0.404009
5.78562	1.33685	0.231064	13.8061	8.02048	0.580937	4.57788	0.18506	0.0404248	12.6677	8.08982	0.638618	-0.13161	1.96276	-14.9135	7.8226	7.95421	1.01682	5.02259	3.32504	0.662017	8.1693	3.14671	0.385187
4.64007	1.04479	0.225167	13.3104	8.67033	0.651395	4.44727	0.02083	0.00468377	12.4808	8.03353	0.643671	0.82618	3.33535	4.03707	7.9944	7.16822	0.896655	3.14303	2.76447	0.879556	6.1592	3.01617	0.489702
4.68481	1.90616	0.406881	12.6743	7.98949	0.630369	4.26981	1.40466	0.328975	12.003	7.73319	0.644271	1.47427	1.59317	1.08065	8.63	7.15573	0.829169	2.29543	4.88839	2.12962	5.5806	3.28517	0.588677
4.31209	1.75221	0.406348	12.7814	8.46931	0.662628	2.53852	1.62821	0.641401	9.7604	7.22188	0.739916	1.47543	1.88983	1.28087	9.2713	7.79587	0.840861	3.03188	5.95382	1.96374	6.1961	3.16422	0.510679
4.5396	3.02257	0.665823	12.7002	8.1606	0.642557	4.00182	0.63306	0.158193	11.9046	7.90278	0.663843	0.30957	1.18075	3.81416	8.2959	7.98633	0.962684	3.15157	6.75903	2.14465	6.1682	3.01663	0.489062
6.73781	1.68885	0.250653	14.5715	7.83369	0.537604	6.39638	2.49731	0.390426	13.4536	7.05722	0.52456	1.29169	1.10125	0.852565	8.7912	7.49951	0.85307	4.16538	7.14982	1.71649	7.3341	3.16872	0.432053
6.4086	1.2163	0.189792	14.2076	7.799	0.548932	4.23463	0.8571	0.202403	11.7187	7.48407	0.638643	0.89827	1.10564	1.23085	8.4141	7.51583	0.893242	3.82131	6.57894	1.72165	7.155	3.33369	0.465925
5.73378	1.45354	0.253505	13.6785	7.94472	0.580818	2.41758	1.24889	0.516587	9.8362	7.41862	0.754216	0.52662	0.87384	1.65934	8.0191	7.49248	0.934329	3.15879	4.7135	1.49219	6.4931	3.33431	0.513516
4.98218	2.84597	0.57123	12.7597	7.77752	0.609538	2.1586	0.65346	0.302724	10.1645	8.0059	0.787633	0.94821	-0.487	-0.513599	8.6628	7.71459	0.890542	2.50989	3.79612	1.51246	5.8437	3.33381	0.570496
4.31417	2.55051	0.591194	12.2586	7.94443	0.64807	3.9376	0.90665	0.230254	11.9039	7.9663	0.669218	0.66583	0.30875	0.463707	8.7071	8.04127	0.92353	3.1694	3.50427	1.10566	6.5085	3.3391	0.513037
5.0694	2.99967	0.591721	13.1101	8.0407	0.613321	4.76908	4.66816	0.978839	12.1813	7.41222	0.608492	1.47026	1.00723	0.685069	8.9402	7.46994	0.835545	3.34788	2.40627	0.718744	7.0117	3.66382	0.522529
5.80305	2.96776	0.511414	13.8096	8.00655	0.579781	4.07001	3.83653	0.942634	11.2032	7.13319	0.63671	1.76482	0.42794	0.242484	9.0132	7.24838	0.804196	4.15519	1.64038	0.394779	7.6577	3.50251	0.457384
5.47232	2.3825	0.435373	13.4034	7.93108	0.591722	5.38243	2.34543	0.435757	12.2496	6.86717	0.560604	1.18155	-0.29191	-0.247057	9.0324	7.85085	0.869188	3.22635	2.00029	0.619985	6.8175	3.59115	0.526755
3.1606	2.20732	0.698386	11.4899	8.3293	0.724924	5.52507	3.50055	0.633576	13.0601	7.53503	0.57695	0.2455	0.23914	0.974094	8.2928	8.0473	0.970396	2.63798	0.86496	0.327887	6.1594	3.52142	0.571715
2.32159	1.73317	0.746544	10.6421	8.32051	0.781849	6.62067	3.74595	0.565796	14.0912	7.47053	0.530156	1.59385	2.01631	1.26506	9.2693	7.67545	0.828051	3.29105	1.52827	0.464372	6.7568	3.46575	0.512928
2.78682	2.08482	0.7481	10.9523	8.16548	0.745549	6.89458	4.34488	0.630188	14.5638	7.66922	0.526595	0.8746	-0.05375	-0.0614567	8.0442	7.1696	0.891276	3.16467	1.27189	0.401903	6.498	3.33333	0.512978
2.51965	2.04924	0.813303	10.5765	8.05685	0.761769	7.88035	4.83319	0.613322	15.5238	7.64345	0.49237	1.19534	-0.38886	-0.325313	8.357	7.16166	0.856965	2.82549	0.95305	0.337304	5.9314	3.10591	0.523639
2.36904	1.85422	0.782688	10.392	8.02296	0.772032	6.10663	4.4106	0.722264	14.1219	8.01527	0.567577	0.48001	0.60349	1.25724	8.2397	7.75969	0.941744	3.08401	0.84641	0.274451	6.1895	3.10549	0.501735
1.53631	1.7298	1.12594	9.8814	8.34509	0.844525	4.41662	5.8692	1.32889	12.5818	8.16518	0.648968	1.316	-0.0314	-0.0238602	8.4958	7.1798	0.8451	2.79364	0.93578	0.334968	5.8536	3.05996	0.522748
2.53588	1.74449	0.687923	10.5499	8.01402	0.75963	3.28565	5.01928	1.52764	10.6993	7.41365	0.69291	0.41388	-0.22841	-0.551875	8.0236	7.60972	0.948417	2.49573	0.53728	0.21528	5.6037	3.10797	0.554628
1.47488	2.4799	1.68142	9.4292	7.95432	0.843584	2.98246	5.16721	1.73253	10.1121	7.12964	0.70506	0.43193	0.67638	1.56595	8.4145	7.98257	0.948668	1.53283	0.34064	0.222229	4.5922	3.05937	0.66621
1.58332	2.47815	1.56516	10.1848	8.60148	0.844541	3.6676	6.36488	1.73543	11.1618	7.4942	0.671415	0.31727	-0.69069	-2.17698	8.2392	7.92193	0.961493	1.43015	0.40829	0.285488	4.5377	3.10755	0.684829
2.28329	2.22048	0.972491	10.6343	8.35101	0.78529	2.35445	5.18037	2.20025	9.4502	7.09575	0.750857	-0.67791	0.61766	-0.911124	7.642	8.31991	1.08871	1.77379	0.86723	0.488914	4.8333	3.05951	0.633006
2.57507	2.88523	1.12045	10.5867	8.01163	0.756764	1.65515	4.12074	2.48965	9.1749	7.51975	0.8196	-0.30719	0.16663	-0.542433	7.9593	8.26649	1.0386	1.51214	1.53365	1.01422	4.6192	3.10706	0.67264
2.82564	2.9531	1.04511	10.9336	8.10796	0.741564	1.76996	5.58983	3.15817	9.4912	7.72124	0.813516	0.2923	0.18258	0.624632	8.2036	7.9113	0.964369	1.01393	1.06302	1.04842	4.1806	3.16667	0.757468
2.08649	2.25985	1.08309	10.1287	8.04221	0.794002	2.32709	5.23733	2.25059	10.0999	7.77281	0.769593	-0.05236	0.30258	-5.77884	8.0425	8.09486	1.00651	0.83297	1.51739	1.82166	3.9997	3.16673	0.791742
0.04259	2.21969	52.1176	8.0466	8.00401	0.994707	3.69748	4.18385	1.13154	11.4975	7.80002	0.67841	0.02191	-0.07883	-3.5979	8.0671	8.04519	0.997284	0.72616	1.82793	2.51726	3.8928	3.16664	0.813461
0.43422	2.22415	5.12217	8.7651	8.33088	0.95046	4.10235	3.68143	0.897395	12.1949	8.09255	0.663601	0.10878	-0.7365	-6.77055	7.9489	7.84012	0.986315	0.77531	0.36216	0.467116	3.835	3.05969	0.797833
1.37989	2.12955	1.54328	9.5574	8.17751	0.855621	5.29271	3.82048	0.721838	12.9987	7.70599	0.592828	0.25684	0.1496	0.582464	7.979	7.72216	0.967811	0.72652	0.51942	0.714942	3.9428	3.21628	0.815735
1.3295	2.07303	1.55926	9.8249	8.4954	0.864681	5.48252	3.14637	0.573891	12.7515	7.26898	0.570049	0.74918	-0.16095	-0.214835	8.6862	7.93702	0.913751	0.98997	1.64874	1.66544	4.1058	3.11583	0.758885
1.22304	2.19899	1.79797	9.5824	8.35936	0.872366	4.88122	3.09433	0.633926	12.6303	7.74908	0.613531	1.25178	-1.51798	-1.21266	8.7641	7.51232	0.85717	1.06811	1.17597	1.10098	4.1744	3.10629	0.744128
2.46336	2.14807	0.872008	10.4694	8.00604	0.764709	5.55976	3.33331	0.599542	13.5433	7.98354	0.589483	0.86298	-0.23787	-0.275638	8.9287	8.06572	0.903348	0.52598	1.6565	3.14936	3.7027	3.17672	0.857947
1.78946	2.2196	1.24037	9.907	8.11754	0.819374	3.95145	1.94403	0.491979	11.1535	7.20205	0.645721	0.92512	-0.92779	-1.00289	8.6624	7.73728	0.893203	0.73818	1.27182	1.72291	3.7649	3.02672	0.803931
2.50699	3.43379	1.36969	10.4673	7.96031	0.760493	3.54131	1.27247	0.359322	10.5598	7.01849	0.664642	1.57876	-1.5668	-0.992424	8.8219	7.24314	0.821041	1.13269	0.39984	0.353	4.2701	3.13741	0.734739
2.20443	2.86105	1.29786	10.1765	7.97207	0.78338	4.31193	1.65043	0.382759	11.9279	7.61597	0.6385	1.96898	0.17124	0.0869689	9.7284	7.75942	0.797605	1.04209	0.36782	0.352964	4.1096	3.06751	0.746425
2.87782	2.87753	0.999899	10.8671	7.98928	0.73518	4.29149	1.62113	0.377755	11.2775	6.98601	0.619464	2.03945	0.18311	0.089784	9.0757	7.03625	0.775285	0.56898	0.39172	0.68846	4.0045	3.43552	0.857915
2.88148	2.526	0.876633	11.1071	8.22562	0.740573	4.83952	1.28588	0.265704	12.0822	7.24268	0.59945	0.66295	0.11389	0.171793	8.4101	7.74715	0.921172	1.01859	0.4322	0.424312	4.5862	3.56761	0.777901
2.49217	2.19161	0.879398	10.722	8.22983	0.767565	3.78694	1.6934	0.447168	11.8936	8.10666	0.681599	1.66773	0.57482	0.344672	9.3503	7.68257	0.821639	1.62977	0.38958	0.23904	4.8073	3.17753	0.66098
2.4119	2.39774	0.994129	10.5272	8.1153	0.770889	2.21277	1.15922	0.523877	9.8185	7.60573	0.774633	1.76194	0.04263	0.0241949	9.2981	7.53616	0.810505	0.87152	-0.25435	-0.291846	4.2047	3.33318	0.792727
2.38771	1.90013	0.795796	10.3502	7.96249	0.769308	1.16275	0.82571	0.710135	8.9292	7.76645	0.869781	1.81944	-0.3446	-0.189399	9.3964	7.57696	0.806368	0.96795	-0.1455	-0.150318	4.0548	3.08685	0.761283
1.72089	2.80715	1.63122	9.9632	8.24231	0.827275	2.85483	0.70704	0.247664	10.2027	7.34787	0.720189	1.50536	-0.36189	-0.240401	9.2595	7.75414	0.837425	1.06135	-0.14911	-0.140491	4.1066	3.04525	0.74155
3.42586	3.37207	0.984299	11.3208	7.89494	0.697384	3.2685	0.43323	0.132547	10.5897	7.3212	0.691351	0.92242	0.38756	0.420156	8.5465	7.62408	0.89207	0.78692	-0.03713	-0.047184	3.9537	3.16678	0.800966
3.0171	2.86759	0.950446	10.8736	7.8565	0.72253	2.0236	0.58928	0.291204	9.9791	7.9555	0.797216	1.12731	0.39103	0.34687	8.9124	7.78509	0.873512	0.24218	-0.14084	-0.581551	3.408	3.16582	0.928938
2.39497	2.79503	1.16704	10.1744	7.77943	0.764608	4.05539	-0.22895	-0.0564557	11.7647	7.70931	0.655292	1.5849	-0.02926	-0.0184617	9.6464	8.0615	0.8357	0.30747	0.1009	0.328162	3.4802	3.17273	0.911652
2.27372	2.74602	1.20772	10.1088	7.83508	0.775075	3.78434	0.07823	0.020672	11.2236	7.43926	0.662823	1.4867	-0.16958	-0.114065	8.6671	7.1804	0.828466	0.26349	-0.00278	-0.0105507	3.4627	3.19921	0.923906
2.57924	1.86479	0.723	10.381	7.80176	0.751542	3.69127	-0.13374	-0.0362314	10.9777	7.28643	0.663748	2.26293	0.45377	0.200523	9.2752	7.01227	0.756024	0.06912	0.21528	3.11458	3.3337	3.26458	0.979266
2.45097	2.04117	0.832801	10.1618	7.71083	0.758806	3.5915	0.1161	0.0323263	10.9697	7.3782	0.672598	1.54164	0.19845	0.128727	8.6071	7.06546	0.820887	-0.06004	-0.11266	1.87642	3.2518	3.31184	1.01846
2.90614	2.65188	0.912509	10.6286	7.72246	0.726574	3.38724	0.22894	0.067589	10.6467	7.25946	0.681851	1.27386	-0.05508	-0.0432387	8.169	6.89514	0.844062	0.25941	0.12777	0.492541	3.3792	3.11979	0.923233
2.57178	3.04484	1.18394	10.2808	7.70902	0.749846	3.0372	0.25476	0.0838799	10.7188	7.6816	0.716647	0.13615	-0.16855	-1.23797	7.571	7.43485	0.982017	0.27532	0.4565	1.65807	3.386	3.11068	0.918689
2.50372	2.67342	1.06778	10.3889	7.88518	0.759	4.0032	-0.14752	-0.0368505	11.5649	7.5617	0.653849	0.51995	-0.69459	-1.33588	8.0434	7.52345	0.935357	1.13459	0.50126	0.441798	3.979	2.84441	0.714855
2.26705	2.89738	1.27804	10.2322	7.96515	0.77844	4.52651	0.48137	0.106345	11.9069	7.38039	0.619841	1.41238	0.59061	0.418166	8.8502	7.43782	0.840413	0.52735	0.34983	0.663373	3.8379	3.31055	0.862594
2.49612	2.57443	1.03137	10.6666	8.17048	0.765987	3.87759	-0.02394	-0.00617394	11.029	7.15141	0.648419	-0.9575	0.39821	-0.415885	7.522	8.4795	1.12729	1.22968	0.17889	0.145477	4.6476	3.41792	0.735416
2.87316	3.4866	1.21351	11.2472	8.37404	0.744544	4.69269	-0.11919	-0.0253991	12.3117	7.61901	0.618843	0.63648	0.14413	0.226449	8.3164	7.67992	0.923467	2.28605	0.41105	0.179808	5.4689	3.18285	0.581991
2.35821	2.14592	0.909978	10.4974	8.13919	0.775353	2.92954	-0.05444	-0.0185831	11.1921	8.26256	0.738249	0.3843	0.18087	0.470648	8.3751	7.9908	0.954114	2.40725	0.31426	0.130547	5.5078	3.10055	0.562938
1.88637	1.50546	0.798072	9.9816	8.09523	0.811015	1.5877	0.76155	0.479656	9.9974	8.4097	0.841189	0.39741	0.1587	0.399336	8.7354	8.33799	0.954506	3.1028	-0.03516	-0.0113317	6.3917	3.2889	0.514558
1.8935	1.90933	1.00836	9.8125	7.919	0.807032	2.93395	0.41057	0.139938	10.5955	7.66155	0.723095	0.88331	0.13108	0.148396	8.6881	7.80479	0.898331	1.70736	0.0609	0.0356691	5.0404	3.33304	0.661265
1.98181	3.11693	1.57277	9.8685	7.88669	0.799178	2.33833	0.073	0.0312189	9.6544	7.31607	0.757796	1.21291	0.4957	0.408687	8.5415	7.32859	0.857998	1.48007	-0.05188	-0.0350524	4.8134	3.33333	0.69251
1.75981	2.93631	1.66854	9.7983	8.03849	0.820396	1.90406	0.49429	0.259598	9.3188	7.41474	0.795675	0.67665	0.55883	0.825877	8.0604	7.38375	0.916053	1.00264	0.16705	0.16661	4.1699	3.16726	0.759553
2.33015	2.33682	1.00286	10.4171	8.08695	0.776315	2.23165	0.64172	0.287554	9.2128	6.98115	0.757766	1.18171	0.98036	0.829611	8.5387	7.35699	0.861605	1.9989	0.12803	0.0640502	4.9991	3.0002	0.600148
2.18394	0.97924	0.448382	10.3885	8.20456	0.789773	2.81444	-0.08121	-0.0288548	10.0497	7.23526	0.719948	0.38832	1.19078	3.06649	8.0771	7.68878	0.951923	2.8364	0.05891	0.0207693	5.8364	3	0.514015
3.18107	2.22315	0.698869	11.2125	8.03143	0.716293	5.57075	0.10077	0.0180891	12.9156	7.34485	0.568681	0.80343	0.82611	1.02823	8.0942	7.29077	0.90074	2.17062	-0.05034	-0.0231915	5.1706	2.99998	0.5802
2.73648	2.21722	0.810245	10.6782	7.94172	0.743732	3.02115	0.14595	0.0483094	10.3861	7.36495	0.709116	0.39368	-0.9153	-2.32498	8.3345	7.94082	0.952765	3.32984	0.10387	0.0311937	6.6622	3.33236	0.500189
2.12008	1.94164	0.915833	9.9688	7.84872	0.787328	2.51882	0.49507	0.196548	10.2928	7.77398	0.755283	0.82638	-1.01256	-1.2253	9.2594	8.43302	0.910752	3.0007	-0.11305	-0.0376745	6.1677	3.167	0.513482
1.89748	2.18872	1.15349	9.6536	7.75612	0.803443	1.19296	1.43571	1.20349	8.8177	7.62474	0.864708	0.93764	0.44898	0.47884	8.9138	7.97616	0.89481	3.16603	-0.21512	-0.0679463	6.1665	3.00047	0.486576
1.59384	2.04723	1.28446	9.5397	7.94586	0.832926	1.2973	0.58184	0.448501	8.8734	7.5761	0.853799	1.76058	0.35218	0.200036	9.4589	7.69832	0.813871	3.49882	-0.10615	-0.0303388	6.6649	3.16608	0.475038
1.65384	2.3248	1.4057	9.9507	8.29686	0.833797	0.71646	-0.30566	-0.426625	8.1112	7.39474	0.91167	2.5292	0.34125	0.134924	10.0257	7.4965	0.747728	3.99641	-0.23821	-0.059606	6.9976	3.00119	0.428888
2.77175	2.7571	0.994715	10.6507	7.87895	0.739759	0.98883	0.29698	0.300335	8.5948	7.60597	0.88495	2.18142	0.68626	0.314593	9.9081	7.72668	0.779835	4.9929	-0.13215	-0.0264676	7.9929	3	0.375333
1.82619	1.6639	0.911132	9.804	7.97781	0.81373	1.36501	0.13651	0.100007	8.8664	7.50139	0.846047	2.11036	-0.545	-0.25825	9.7267	7.61634	0.783034	8.3171	-0.00598	-0.000719001	11.3171	3	0.265086
1.39798	2.45587	1.75673	9.463	8.06502	0.852269	0.90925	1.15587	1.27123	8.4055	7.49625	0.891827	2.15006	-0.71907	-0.334442	9.4632	7.31314	0.772798	8.49821	0.02839	0.0033407	11.8285	3.33029	0.281548
2.32263	3.50869	1.51065	10.1343	7.81167	0.770815	0.24084	0.50318	2.08927	7.9303	7.68946	0.96963	4.45668	-0.32499	-0.072922	12.0093	7.55262	0.628898	8.49998	0.12619	0.0148459	11.336	2.83602	0.250178
2.63588	3.73205	1.41586	10.3975	7.76162	0.746489	0.9201	0.18372	0.199674	8.2504	7.3303	0.888478	2.16528	0.00725	0.0033483	10.6727	8.50742	0.79712	9.65968	-0.14398	-0.0149053	12.9901	3.33042	0.256381
2.68331	4.22259	1.57365	10.4718	7.78849	0.743758	0.85318	0.38156	0.447221	8.3756	7.52242	0.898135	2.10011	-0.65622	-0.312469	10.8936	8.79349	0.807216	9.99627	0.05603	0.00560509	12.9997	3.00343	0.231038
1.81167	3.3967	1.8749	9.5547	7.74303	0.81039	0.12483	0.12254	0.981655	7.8917	7.76687	0.984182	1.69897	-0.98129	-0.577579	9.6411	7.94213	0.823778	9.67026	0.19719	0.0203914	12.6703	3.00004	0.236777
2.24615	2.54568	1.13335	10.0043	7.75815	0.775482	1.1786	0.36216	0.30728	8.5881	7.4095	0.862764	1.9142	-1.08089	-0.564669	9.4411	7.5269	0.797248	8.79861	-0.44494	-0.0505694	11.9655	3.16689	0.264668
1.81782	2.34772	1.2915	9.4636	7.64578	0.807915	1.4956	0.64052	0.42827	8.8039	7.3083	0.830121	3.17747	-0.45927	-0.14454	10.6149	7.43743	0.700659	6.84265	-0.02893	-0.00422789	10.01	3.16735	0.316419
1.93235	1.68349	0.871214	9.6319	7.69955	0.79938	0.97923	0.64177	0.655382	8.4436	7.46437	0.884027	3.36995	-0.48547	-0.144059	11.1585	7.78855	0.697993	9.59947	0.66727	0.0695111	12.6028	3.00333	0.238307
1.00651	2.42456	2.40888	8.8902	7.88369	0.886784	0.83607	0.3474	0.415515	8.1368	7.30073	0.897248	4.60611	0.62706	0.136137	12.0867	7.48059	0.618911	10.586	0.62904	0.0594219	13.6405	3.05451	0.223929
1.4305	1.91125	1.33607	9.2181	7.7876	0.844816	-0.3164	0.58223	-1.84017	7.177	7.4934	1.04409	4.18498	0.33684	0.0804878	11.7544	7.56942	0.643965	10.6146	0.62368	0.058757	13.948	3.33344	0.238991
2.32566	2.12905	0.915461	10.1585	7.83284	0.771063	0.71565	0.69595	0.972473	7.8274	7.11175	0.908571	5.90964	0.44117	0.0746526	13.7148	7.80516	0.569105	10.0524	1.07303	0.106743	13.525	3.47258	0.256753
1.52545	2.6241	1.72021	9.4224	7.89695	0.838104	0.50274	0.8375	1.66587	7.9024	7.39966	0.936381	6.57644	1.37664	0.209329	13.9823	7.40586	0.52966	10.1722	0.9896	0.0972846	13.5548	3.38258	0.249548
1.63756	1.95607	1.1945	9.5738	7.93624	0.828954	0.1027	0.18454	1.79688	7.6421	7.5394	0.986561	6.11533	1.17397	0.191972	13.0527	6.93737	0.531489	10.4872	0.78597	0.0749458	13.6794	3.19222	0.23336
2.30778	1.52431	0.660509	10.111	7.80322	0.771756	0.29538	0.67638	2.28986	7.9933	7.69792	0.963047	4.31677	1.29396	0.299752	12.1165	7.79973	0.643728	12.1409	1.75937	0.144912	15.3074	3.16646	0.206858
2.36388	1.93195	0.817279	9.8476	7.48372	0.759954	0.14758	1.16481	7.89274	7.1707	7.02312	0.979419	2.73484	0.89239	0.326304	11.4979	8.76306	0.762144	10.5311	2.66703	0.253252	13.5875	3.05638	0.224941
2.75634	1.50319	0.545357	10.268	7.51166	0.73156	0.30886	1.18378	3.83274	7.3793	7.07044	0.958145	4.14942	0.35186	0.0847974	12.4284	8.27898	0.666134	9.57849	2.18962	0.228598	12.7172	3.13871	0.246808
2.9107	2.10674	0.723792	10.4485	7.5378	0.721424	1.04977	0.39655	0.377749	8.6606	7.61083	0.878788	5.36087	1.32689	0.247514	13.1204	7.75953	0.59141	10.8911	1.38144	0.126841	13.9066	3.01549	0.216839
1.50602	0.95418	0.633577	8.8945	7.38848	0.83068	0.98748	0.354	0.358488	8.7025	7.71502	0.886529	4.92989	1.25443	0.254454	12.5924	7.66251	0.608503	7.0973	0.38777	0.0546363	10.0973	3	0.297109
1.94096	1.58801	0.818157	9.5443	7.60334	0.796637	0.81552	0.45329	0.555829	7.7982	6.98268	0.895422	4.25706	1.19092	0.279752	11.9403	7.68324	0.643471	6.6167	-0.11251	-0.0170039	9.6167	3	0.311957
2.24186	2.00425	0.894012	9.6529	7.41104	0.767753	0.01392	0.57622	41.3951	7.3234	7.30948	0.998099	4.86695	1.50671	0.30958	12.449	7.58205	0.609049	9.99167	0.29366	0.0293905	13.3145	3.32283	0.249565
1.48653	1.46281	0.984043	9.0379	7.55137	0.835523	0.42954	0.45564	1.06076	7.6441	7.21456	0.943808	3.09707	1.33098	0.429755	10.4163	7.31923	0.702671	8.7302	0.04117	0.00471581	11.7413	3.0111	0.256454
1.87048	2.83719	1.51682	9.4901	7.61962	0.802902	-0.03261	1.76277	-54.0561	7.4091	7.44171	1.0044	3.66542	0.03084	0.00841377	10.9433	7.27788	0.665054	10.8188	0.29499	0.0272664	13.8162	2.99738	0.216947
2.14355	2.21671	1.03413	9.5671	7.42355	0.775946	0.01115	2.58067	231.45	7.5525	7.54135	0.998524	2.51905	5.347	2.12263	10.7266	8.20755	0.765159	8.36764	0.77681	0.092835	11.3621	2.99446	0.263548
1.74362	2.00005	1.14707	9.1741	7.43048	0.809941	1.52942	2.4638	1.61094	8.6057	7.07628	0.822278	8.54472	4.0694	0.476247	16.0696	7.52488	0.468268	8.45168	0.0909	0.0107553	11.5072	3.05552	0.265531
1.95071			9.2096	7.25889	0.788187	0.90294	3.3088	3.66447	8.7303	7.82736	0.896574	6.4455	3.16767	0.491455	14.3282	7.8827	0.550153	12.2253	1.4811	0.121151	15.3844	3.15911	0.205345
1.71257			9.1223	7.40973	0.812266	0.23582	2.5052	10.6234	7.7761	7.54028	0.969674	4.19908	1.1194	0.266582	12.1348	7.93572	0.653964	13.3918	1.8152	0.135546	16.4558	3.06401	0.186196
2.19561			9.3809	7.18529	0.765949	0.2172	1.72346	7.9349	7.8532	7.636	0.972342	5.52646	1.46697	0.265445	13.4446	7.91814	0.588946	14.9425	1.6841	0.112705	18.0533	3.11079	0.172311
2.11688			9.2497	7.13282	0.771141	0.28619	1.34756	4.70862	8.1833	7.89711	0.965028	8.94007	4.86361	0.544024	16.2734	7.33333	0.450633	9.22511	3.14327	0.34073	12.2861	3.06099	0.249143
1.40831			8.8437	7.43539	0.840756	1.6203	0.50301	0.310443	9.3899	7.7696	0.827442	6.00251	3.32655	0.554193	13.2912	7.28869	0.548385	7.25839	2.44283	0.336553	10.564	3.30561	0.312913
2.32687			9.6483	7.32143	0.758831	2.24462	0.80197	0.357285	10.0283	7.78368	0.776171	8.87473	3.07828	0.346859	15.9415	7.06677	0.443294	10.8122	1.74103	0.161025	14.1455	3.33333	0.235646
						1.11008	1.38997	1.25213	8.7181	7.60802	0.87267	7.67685	3.20846	0.41794	14.762	7.08515	0.479959	12.1602	1.35916	0.111771	15.3275	3.16731	0.206642
						1.43709	3.26366	2.27102	9.1736	7.73651	0.843345	7.19278	5.29893	0.736701	14.626	7.43322	0.50822	15.3591	1.15783	0.075384	18.5245	3.16541	0.170877
						1.11877	2.93636	2.62463	8.8053	7.68653	0.872944	7.33162	4.71998	0.643784	14.9016	7.56998	0.507998	16.9807	2.2735	0.133887	20.3135	3.33279	0.164068
						0.59391	4.76777	8.02777	7.9525	7.35859	0.925318	6.6994	5.12789	0.765425	14.5225	7.8231	0.538688	14.8425	2.13461	0.143818	18.1753	3.33284	0.183372
						2.7103	5.99803	2.21305	10.0695	7.3592	0.730841	6.02245	4.00514	0.665035	13.5166	7.49415	0.55444	12.1699	2.17553	0.178764	15.5027	3.33284	0.214984
						2.64226	3.92767	1.48648	9.9421	7.29984	0.734235	5.74963	5.17537	0.900122	13.2643	7.51467	0.566533	15.1197	1.67544	0.110812	18.5469	3.42724	0.184788
						1.29519	4.80044	3.70636	8.6312	7.33601	0.849941	6.07777	3.69202	0.607463	13.3118	7.23403	0.54343	14.2593	2.36356	0.165755	17.6609	3.40156	0.192604
						1.01685	5.67377	5.57975	8.7249	7.70805	0.883454	3.73474	2.10632	0.56398	11.2376	7.50286	0.667657	13.6882	1.40573	0.102696	16.9407	3.2525	0.191993
						2.08975	5.92748	2.83645	9.3318	7.24205	0.776061	4.174	1.64979	0.395254	11.8264	7.6524	0.647061	16.7084	2.01614	0.120666	19.7461	3.03767	0.153836
						2.36759	6.51405	2.75134	9.2684	6.90081	0.744552	4.05703	2.93485	0.723399	12.0918	8.03477	0.664481	13.492	2.15855	0.159987	16.906	3.41396	0.201938
						1.70926	5.18693	3.03461	8.8605	7.15124	0.807092	4.14871	2.84236	0.685119	11.8359	7.68719	0.649481	15.0752	3.99136	0.264763	18.397	3.32179	0.180562
						1.63088	4.09504	2.51094	9.8318	8.20092	0.834122	9.63126	2.63772	0.273871	17.642	8.01074	0.454072	14.2535	3.72481	0.261327	17.561	3.30754	0.188346
						1.23527	5.45783	4.41833	8.8229	7.58763	0.859993	7.85567	4.14652	0.527838	16.1872	8.33153	0.514699	13.5001	4.43568	0.328565	16.7598	3.25965	0.194492
						1.12719	5.1925	4.60659	9.021	7.89381	0.875048	7.69407	4.04801	0.526121	15.3151	7.62103	0.497615	11.4657	4.77688	0.416623	14.7015	3.2358	0.2201
						1.50815	5.63279	3.7349	9.2458	7.73765	0.836883	8.05967	3.92217	0.486642	15.9869	7.92723	0.495858	5.67963	5.83328	1.02705	8.8558	3.17617	0.358654
						2.58034	5.42232	2.1014	10.1955	7.61516	0.746914	6.88521	1.89774	0.275626	14.8011	7.91589	0.534818	2.31084	6.14587	2.65958	5.5825	3.27166	0.586056
						0.23676	4.85645	20.5121	8.4144	8.17764	0.971863	8.74073	2.63614	0.301593	16.6158	7.87507	0.473951	3.68073	5.04372	1.3703	6.8559	3.17517	0.46313
						0.90976	5.43156	5.97032	8.7291	7.81934	0.895778	7.92017	3.74093	0.47233	15.5761	7.65593	0.491518	3.99183	2.90864	0.728648	7.142	3.15017	0.441077
						2.29388	5.9677	2.60157	10.0357	7.74182	0.771428	6.85053	4.16452	0.607912	14.3704	7.51987	0.523289	2.54812	2.52071	0.989243	5.9627	3.41458	0.572657
						1.71767	5.77551	3.36241	9.5072	7.78953	0.81933	7.1302	4.49753	0.630772	14.9979	7.8677	0.524587
						3.03745	5.5465	1.82604	10.1689	7.13145	0.7013	8.34277	3.81112	0.456817	16.1147	7.77193	0.482288
						1.73145	5.48522	3.16799	9.0699	7.33845	0.809099	8.30959	3.54436	0.426538	15.9055	7.59591	0.477565
						2.893	5.86278	2.02654	10.6137	7.7207	0.727428	8.40797	3.98183	0.473578	16.0864	7.67843	0.477324
						2.01146	7.00226	3.48118	9.8981	7.88664	0.796783	7.88684	3.97657	0.504203	15.4518	7.56496	0.489584
						2.11904	7.82418	3.69232	10.2746	8.15556	0.793759	10.4565	4.80392	0.459421	18.0856	7.62913	0.421834
						2.78231	9.49268	3.4118	11.2068	8.42449	0.75173	10.2616	5.72511	0.557915	17.7328	7.47118	0.42132
						2.83513	10.2831	3.62705	10.2097	7.37457	0.72231	10.5941	7.21702	0.681231	18.4445	7.85041	0.425623
						2.72883	10.3891	3.80716	9.8566	7.12777	0.723147	6.42842	6.9118	1.07519	14.344	7.91558	0.551839
						2.20316	10.8809	4.93878	9.8257	7.62254	0.775776	7.25843	6.53155	0.899857	14.6091	7.35067	0.503157
						2.49542	9.97509	3.99736	10.1473	7.65188	0.75408	6.80837	5.41701	0.79564	14.4774	7.66903	0.529724
						2.83078	10.3665	3.66206	10.0661	7.23532	0.718781
						2.25227	10.8226	4.8052	9.4638	7.21153	0.762012
						2.19373	10.8997	4.96858	9.7228	7.52907	0.774373
						3.03004	13.1108	4.32693	10.2707	7.24066	0.704982
						3.54619	12.3143	3.47253	11.3018	7.75561	0.686228
						3.90296	10.5627	2.70634	11.7206	7.81764	0.667
						3.86767	11.8369	3.06046	11.6092	7.74153	0.666844
						3.2938	11.5965	3.52071	11.1242	7.8304	0.703907
						2.84476	11.2361	3.94975	10.4401	7.59534	0.727516
						3.15747	9.90319	3.13643	10.4853	7.32783	0.698867
						1.32766	13.6205	10.259	8.6929	7.36524	0.847271
						2.94118	8.62262	2.93169	10.4538	7.51262	0.71865
						3.43498	10.7059	3.11673	11.2407	7.80572	0.694416
						3.32369	10.8337	3.25955	10.9313	7.60761	0.695947
						0.58618	12.4527	21.2438	8.5689	7.98272	0.931592
						1.32118	10.3953	7.86819	9.372	8.05082	0.859029
						1.74178	10.735	6.16324	9.7343	7.99252	0.821068
						4.17694	8.91847	2.13517	11.616	7.43906	0.640415
						3.87582	8.94418	2.30769	11.8699	7.99408	0.673475
						4.2992	7.89614	1.83665	12.5702	8.271	0.657985
						3.16795	5.53925	1.74853	11.1409	7.97295	0.715647
						1.48956	3.53009	2.36989	9.4142	7.92464	0.841775
						2.83059	6.9469	2.45422	10.4769	7.64631	0.729826
						1.62769	13.5817	8.34416	8.7491	7.12141	0.813959
						1.50053	12.5843	8.38656	8.3834	6.88287	0.821012
						1.52181	11.3017	7.4265	9.1279	7.60609	0.833279
						0.1278	15.7101	122.927	7.7701	7.6423	0.983552
						0.28985	13.2146	45.5911	7.9758	7.68595	0.963659
						0.0179	10.1026	564.389	7.8404	7.8225	0.997717
						0.94356	9.21466	9.76584	8.7748	7.83124	0.892469
						2.966	5.82086	1.96253	10.6495	7.6835	0.721489
						3.80453	3.70385	0.973537	11.3236	7.51907	0.664018
						4.77682	6.08404	1.27366	12.1127	7.33588	0.605635
						4.64824	9.981	2.14726	12.2408	7.59256	0.620267
						3.01346	5.12295	1.70002	10.8731	7.85964	0.722852
						4.23696	2.30108	0.543097	11.5781	7.34114	0.634054
						7.47983	6.10143	0.815718	14.7207	7.24087	0.491884
						7.06714	11.9366	1.68903	14.5902	7.52306	0.515624
						5.31084	9.08149	1.70999	13.0538	7.74296	0.593158
						4.27499	8.20193	1.91858	12.1207	7.84571	0.647298
						3.68979	6.08172	1.64826	11.5442	7.85441	0.680377
						2.73112	9.93289	3.63693	10.2659	7.53478	0.733962
						2.0956	6.76003	3.22582	9.5397	7.4441	0.780329
						1.77058	5.62916	3.17927	9.5371	7.76652	0.814348
						1.83226	7.90366	4.31361	9.9797	8.14744	0.816401
						2.30774	9.0914	3.93953	10.4726	8.16486	0.77964
						4.54808	9.70879	2.1347	11.9498	7.40172	0.619401
						5.65799	13.4157	2.3711	13.3137	7.65571	0.575025
						4.78474	11.6504	2.43492	12.2906	7.50586	0.610699
						5.13603	8.63478	1.68122	12.9346	7.79857	0.602923
						4.59606	6.6257	1.4416	12.2937	7.69764	0.626145
						3.83524	4.06083	1.05882	11.1257	7.29046	0.655281
						1.64514	6.96386	4.23299	9.3138	7.66866	0.823365
						1.6802	6.64263	3.95348	9.4572	7.777	0.822336
						0.97233	3.97278	4.08584	8.8694	7.89707	0.890373
						1.52589	2.16196	1.41685	8.703	7.17711	0.824671
						1.48004	2.37784	1.60661	8.9553	7.47526	0.83473
						0.65688	4.47695	6.81548	8.6124	7.95552	0.923729
						0.59796	7.76381	12.9838	8.308	7.71004	0.928026
						0.43073	10.9318	25.3796	8.124	7.69327	0.946981
						1.06562	15.4498	14.4984	8.547	7.48138	0.875322
						2.94795	13.7656	4.66954	10.4548	7.50685	0.718029
						3.40174	11.5896	3.40697	11.5609	8.15916	0.705755
						8.02551	14.2901	1.78059	15.8482	7.82269	0.493601
						5.72219	14.6603	2.56202	13.4517	7.72951	0.574612
						4.25761	12.7893	3.00386	11.3001	7.04249	0.623224
						4.82285	14.5433	3.01551	12.5373	7.71445	0.61532
						3.32067	14.9304	4.4962	10.7919	7.47123	0.6923
						2.57991	12.8909	4.99665	10.3865	7.80659	0.751609
						4.1503	8.80183	2.12077	11.6729	7.5226	0.64445
						7.62809	14.299	1.87452	15.0424	7.41431	0.492894
						1.18861	12.446	10.471	9.594	8.40539	0.876109
						2.71529	11.5744	4.26268	10.75	8.03471	0.747415
						3.9045	10.7314	2.74847	11.597	7.6925	0.663318
						5.25148	6.20782	1.18211	12.9815	7.73002	0.595464
						3.77432	6.5185	1.72707	12.4308	8.65648	0.696374
						5.54342	9.4904	1.71201	13.5303	7.98688	0.590296
						5.29945	10.8269	2.04302	13.3596	8.06015	0.603323
						4.24643	10.6976	2.5192	12.4631	8.21667	0.65928
						2.44758	6.88947	2.81481	10.0978	7.65022	0.757613
						3.18698	3.24106	1.01697	11.085	7.89802	0.712496
						3.63477	3.80936	1.04803	11.2351	7.60033	0.676481
						2.68837	4.82197	1.79364	10.6797	7.99133	0.748273
						4.04489	7.02858	1.73764	12.0435	7.99861	0.664143
						4.69144	11.6234	2.47757	12.9433	8.25186	0.637539
						2.932	9.09842	3.10314	11.1735	8.2415	0.737593
						4.59061	5.8667	1.27798	12.0573	7.46669	0.619267
						2.34258	9.21949	3.93561	9.9803	7.63772	0.76528
						3.84619	8.06951	2.09805	11.7369	7.89071	0.672299
						3.41318	7.36133	2.15674	11.3307	7.91752	0.698767
						4.49441			12.8633	8.36889	0.650602
						5.87524			13.5255	7.65026	0.565618
						7.13516			14.6493	7.51414	0.512935
						1.76811			10.019	8.25089	0.823524
						2.19776			9.7402	7.54244	0.774362
						2.68197			10.5034	7.82143	0.744657
						3.47299			11.3703	7.89731	0.694556
						2.13831			9.5658	7.42749	0.776463
						1.16164			8.5771	7.41546	0.864565
						1.33634			8.9297	7.59336	0.850349
						0.81907			8.4711	7.65203	0.90331
