# Supplementary material for: Microglia exit the CNS in spinal root avulsion
Source: PLoS Biol. 2019 Feb 22;17(2):e3000159. doi: 10.1371/journal.pbio.3000159 (PMC6402705; doi:10.1371/journal.pbio.3000159)
Supplement: S6 Data — All raw data and statistical values represented in different spreadsheet tabs per figure for S2B–S2D Fig. (XLSX) [file pbio.3000159.s040.xlsx]

## Sheet: SuppFig_2B
SUPPLEMENTARY FIGURE S2B: INTENSITY OVER BACKGROUND OF NGN1 SENSORY NERVE PRE AND POST INJURY DURING CATEGORY I INJURY
Intensity over background Category I Injury
Distance (um)	Pre-Injury Fluorescence (au)	Post-Injury Fluorescence (au)
0	2464	2422
0.325	2438.01	2450.94
0.65	2444.93	2413.03
0.975	2423.08	2421.91
1.3	2439.77	2404.14
1.625	2404.51	2425.97
1.95	2468.03	2421.9
2.275	2471.46	2411.95
2.6	2512.09	2409.02
2.925	2519.93	2487.66
3.25	2583.71	2462.99
3.575	2566.61	2402.03
3.9	2600.9	2458.41
4.225	2597.49	2377.79
4.55	2666.08	2416.34
4.875	2583.53	2474.33
5.2	2646.33	2445.95
5.525	2665.18	2406.6
5.85	2889.18	2429.01
6.175	2962.55	2461.24
6.5	2940.18	2405.41
6.825	2706.72	2417.7
7.15	2820.18	2411.49
7.475	2988.46	2476.99
7.8	2953.78	2396.74
8.125	3087.88	2366.2
8.45	2818.01	2396.58
8.775	2773.81	2432.4
9.1	2811.23	2419.67
9.425	2758.94	2435.66
9.75	2903.91	2470.91
10.075	2953.47	2485.59
10.4	3171.75	2430.31
10.725	3145.68	2617.63
11.05	3447.03	2537.05
11.375	3817.91	2498.09
11.7	4507.01	2420.97
12.025	5019.48	2516.88
12.35	5064.64	2483.67
12.675	4914.95	2489.71
13	5077.38	2433.99
13.325	5071.3	2562.08
13.65	5529.45	2503.59
13.975	5517.38	2471.78
14.3	5956.37	2493.47
14.625	5006.88	2468.04
14.95	4456.75	2573.47
15.275	4019.57	2586.75
15.6	3486.81	2522.99
15.925	3343.72	2540.94
16.25	2949.6	2611.24
16.575	2790.69	2604.73
16.9	2737.52	2502.57
17.225	2696.03	2535.99
17.55	2780.42	2583.37
17.875	2759.93	2526.07
18.2	2863.26	2651.37
18.525	3217.82	2541.09
18.85	3645.1	2520.15
19.175	4343.32	2503.51
19.5	4459.86	2516.37
19.825	3653.53	2501.29
20.15	3101.31	2508.15
20.475	3004.86	2544.29
20.8	2903.22	2529.31
21.125	2672.6	2534.28
21.45	2860.32	2555.79
21.775	2818.08	2565.55
22.1	2999.18	2516.64
22.425	2906.73	2488.56
22.75	2931.38	2508
23.075	2854.14	2675.15
23.4	3104.09	2541.7
23.725	3195.24	2473.96
24.05	3518.84	2501.28
24.375	3418.19	2479.8
24.7	3379.7	2472.58
25.025	3579.42	2486.95
25.35	3222.31	2508.75
25.675	2940.68	2517.65
26	2882.64	2539.17
26.325	2951.77	2513.26
26.65	3127.69	2519.58
26.975	3226.31	2544.97
27.3	3136.35	2520.44
27.625	2789.49	2576.22
27.95	2736.89	2586.74
28.275	2679.49	2603.45
28.6	2756.86	2612.35
28.925	2801.71	2700.21
29.25	3043.69	2757.49
29.575	2829.13	2654.07
29.9	2777.16	2621.04
30.225	2833.17	2606.31
30.55	2956.65	2656.55
30.875	3057.12	2653.58
31.2	3413.59	2574.37
31.525	3631.78	2688.53
31.85	3639.22	2759.66
32.175	3173.58	2775.26
32.5	2950.66	2763.98
32.825	2905.88	2661.43
33.15	2866.84	2628.02
33.475	2865.65	2660.81
33.8	3033.4	2722.75
34.125	2967.01	2956.68
34.45	3009.29	2828.22
34.775	3171.24	2979.41
35.1	3235.57	3066.24
35.425	3477.87	3083.26
35.75	3499.82	3107.91
36.075	3373.84	3088.6
36.4	3208.46	3079.99
36.725	3110.58	2949.75
37.05	3067	3020.27
37.375	2950.72	3145.99
37.7	2979.57	2998.07
38.025	2977.02	2985.23
38.35	3272.92	2975.61
38.675	3431.8	3102.04
39	3508.09	3094.33
39.325	3273.51	3006.03
39.65	3196.67	3009.98
39.975	3201.88	3036.72
40.3	3129.36	2978.37
40.625	3071.99	2823.47
40.95	3191.73	2802.13
41.275	3612.91	3085.3
41.6	3516.9	3054.72
41.925	3450.3	2806.56
42.25	3243.25	2827.75
42.575	3129.3	2937.1
42.9	3055.95	2993.68
43.225	2939.36	3069.36
43.55	2932.16	2900.88
43.875	3023.13	2800.73
44.2	3086.83	2929.11
44.525	3228.56	2972.05
44.85	3621.46	3001.62
45.175	4304.24	3008.93
45.5	5576.89	3082.29
45.825	5640.04	2977.85
46.15	5806.23	2978.52
46.475	5400.16	2893.3
46.8	4513.31	2863.99
47.125	4529.61	2928.74
47.45	4464.87	2800.16
47.775	4813.14	2900.06
48.1	5423.42	2884.35
48.425	5943.6	3076.38
48.75	6264.59	3331.75
49.075	7206.53	3505.41
49.4	8083.61	4057.36
49.725	7801.72	4766.32
50.05	7317.44	5313.9
50.375	7132.32	5254.86
50.7	7529.01	4754.9
51.025	7226.78	4375.04
51.35	6600.02	4455.04
51.675	5876.46	4563.83
52	5725.07	5115.09
52.325	5676.2	5954.46
52.65	5109.02	6303.9
52.975	5395.07	6622.11
53.3	5315.8	5395.59
53.625	5698.74	4895.68
53.95	5842	4591.91
54.275	5880.01	4552.09
54.6	5868.17	4402.99
54.925	6031.12	4270.42
55.25	6383.51	4555.32
55.575	6615.45	4706.18
55.9	6735.19	5231.02
56.225	6536.24	5657.85
56.55	6007.66	5559.39
56.875	5578.98	5474.92
57.2	4990.3	5168.72
57.525	4276.63	4779.09
57.85	3561.15	4562.58
58.175	2735.74	4769.06
58.5	2727.68	4938.34
58.825	2882.48	4666.79
59.15	2710.69	4379.44
59.475	2569.61	3915.35
59.8	2498.02	3259.09
60.125	2476.66	2904.27
60.45	2473.51	2752.59
60.775	2447.72	2717.02
61.1	2442.7	2637.5
61.425	2453.52	2701.42
61.75	2475.51	2766.27
62.075	2480.07	2709.43
62.4	2446.23	2754.39
62.725	2479.61	2649.7
63.05	2473.24	2677.83
63.375	2472.27	2698.89
63.7	2485.26	2682
64.025	2493.98	2768.71
64.35	2409.74	3005.37
64.675	2412.4	3071.92
65	2437.4	3241.28
65.325	2449.33	3344.22
65.65	2426.24	3423.82
65.975	2424.8	3309.32
66.3	2381.66	3263.83
66.625	2414.25	3367.25
66.95	2404.6	3411.81
67.275	2388.13	3561.59
67.6	2434.65	3676.2
67.925	2435.33	3566

## Sheet: SuppFig_2C
SUPPLEMENTARY FIGURE S2C: INTENSITY OVER BACKGROUND OF NGN1 SENSORY NERVE PRE AND POST INJURY DURING CATEGORY II INJURY
Intensity over background Category II Injury
Distance (um)	Pre-Injury Fluorescence (au)	Post-Injury Fluorescence (au)
0	2213.33	2235.44
0.325	2210.22	2237.44
0.65	2226.78	2242.11
0.975	2201.33	2242.67
1.3	2207	2247
1.625	2204.67	2262.33
1.95	2214.22	2225.33
2.275	2215.33	2247
2.6	2194.11	2264.67
2.925	2222.67	2248.44
3.25	2220.89	2224.22
3.575	2217.78	2226.67
3.9	2242.22	2246.56
4.225	2220	2245.67
4.55	2211.89	2247.11
4.875	2214	2262.11
5.2	2216.33	2260.56
5.525	2207.11	2229.22
5.85	2213.44	2240.56
6.175	2209.11	2241.44
6.5	2225.11	2267.56
6.825	2256.56	2241.44
7.15	2250.56	2226.78
7.475	2225.89	2259.89
7.8	2226.33	2278.56
8.125	2216.22	2266.11
8.45	2230.78	2279.22
8.775	2231.67	2325.89
9.1	2240.89	2328.78
9.425	2246.22	2265.22
9.75	2257.56	2268.89
10.075	2260.78	2279.67
10.4	2270	2259.22
10.725	2266.89	2236.44
11.05	2243.56	2245.44
11.375	2248.22	2250.89
11.7	2273.33	2261.44
12.025	2282.56	2268.89
12.35	2302.67	2254.11
12.675	2353.78	2258.89
13	2384.11	2274
13.325	2406.78	2299.11
13.65	2397.22	2280
13.975	2361.56	2292.56
14.3	2432.56	2330.22
14.625	2449.78	2323.11
14.95	2426.22	2297.78
15.275	2367.33	2304.89
15.6	2351.11	2328.11
15.925	2373.67	2352.89
16.25	2339.89	2423.67
16.575	2347.56	2430.33
16.9	2403.33	2453
17.225	2404.44	2454
17.55	2374.44	2409.56
17.875	2419	2399.78
18.2	2579.89	2422.33
18.525	2830.44	2496.22
18.85	3099	2504.67
19.175	3294.44	2447.67
19.5	3650.22	2446.11
19.825	3870.22	2411
20.15	3783.33	2395.33
20.475	3887.78	2409.56
20.8	4041.44	2408.67
21.125	3975.89	2360.11
21.45	4463.78	2355.67
21.775	4707.44	2397.11
22.1	4739.56	2419.44
22.425	4458.44	2446.33
22.75	4125.78	2380.56
23.075	3876	2400.89
23.4	3890.78	2408.56
23.725	4083.33	2426.56
24.05	4402.67	2383.78
24.375	4501.56	2332.44
24.7	4663.78	2340
25.025	4823.44	2349.33
25.35	4563.89	2330.89
25.675	3946	2315.11
26	3553.22	2323.11
26.325	3240.56	2328.44
26.65	3252.56	2340.78
26.975	3497.22	2324.11
27.3	3199.11	2310.44
27.625	2855.89	2282.78
27.95	2709.33	2269.56
28.275	2654.67	2284.11
28.6	2737.78	2296.22
28.925	2920.44	2302.22
29.25	3070.44	2298.89
29.575	3159.78	2308.89
29.9	3294	2328.89
30.225	3516.33	2311.33
30.55	3747.33	2283.33
30.875	4003	2300.67
31.2	4188.67	2297.56
31.525	3809.11	2313.56
31.85	3279	2319.33
32.175	3169.78	2292.56
32.5	3396.33	2262.44
32.825	3337.78	2275.11
33.15	3071.56	2311.67
33.475	2807.67	2315.22
33.8	2595.22	2326.67
34.125	2501	2311.33
34.45	2460.56	2294.89
34.775	2386.67	2307.22
35.1	2443.33	2335
35.425	2451.67	2362
35.75	2437.33	2331.44
36.075	2437.22	2343.78
36.4	2401.22	2344.89
36.725	2393.67	2343.11
37.05	2390.44	2340.11
37.375	2380.78	2368.11
37.7	2367.56	2383.56
38.025	2421.44	2331.67
38.35	2554.78	2320.56
38.675	2611.78	2325.78
39	2550.11	2353.56
39.325	2537.78	2344.56
39.65	2589	2329.44
39.975	2696.11	2355.11
40.3	2696.67	2343.67
40.625	2604	2323.33
40.95	2509.22	2349.78
41.275	2438.56	2358.67
41.6	2397.78	2362.44
41.925	2449	2386.44
42.25	2657.89	2398.11
42.575	3055.67	2348.67
42.9	3470.89	2362.78
43.225	3623.56	2400.89
43.55	3312.22	2373.11
43.875	3090.33	2389.22
44.2	2844.44	2369.78
44.525	2748.22	2358.44
44.85	3003.33	2392
45.175	3336.67	2360.67
45.5	3259.67	2362.56
45.825	3113.22	2374.67
46.15	2913.56	2395.78
46.475	2624.33	2399.44
46.8	2464.22	2385.78
47.125	2507.44	2417.78
47.45	2528.56	2439.56
47.775	2555.89	2502.78
48.1	2570.44	2528.78
48.425	2621.44	2588.33
48.75	2743	2667.56
49.075	3121.11	2755.56
49.4	3752.56	2828.67
49.725	4918.56	3132
50.05	6632.33	3529.44
50.375	7365.78	3583.33
50.7	6572.67	3427.89
51.025	5822	3379.33
51.35	5284	3469.78
51.675	5169.78	3365.22
52	4967	3506.78
52.325	4509.33	3784.78
52.65	4623	4351.44
52.975	5223.22	4995.56
53.3	5699.11	5187.33
53.625	6498.11	4483.89
53.95	7247.56	3742.22
54.275	6328.89	3470
54.6	5745.78	3420.44
54.925	5834.44	3640.33
55.25	5712.89	3817.11
55.575	5658.67	3778.11
55.9	5378.78	3888.33
56.225	5019.22	4187.89
56.55	5489.11	4482.78
56.875	6204.78	4949
57.2	6225.33	4998.67
57.525	6123.56	5362
57.85	6247.67	5770.11
58.175	6591	5714.67
58.5	6714.11	5699.56
58.825	6518.11	5262.78
59.15	5824.33	4547.89
59.475	4979.89	3497.56
59.8	3938.56	2734.67
60.125	3089.11	2519.22
60.45	2645.11	2371.67
60.775	2478.67	2366.67
61.1	2367.67	2365.11
61.425	2353.56	2351
61.75	2360	2363.22
62.075	2332	2349.56
62.4	2341	2315
62.725	2327.22	2306
63.05	2311.67	2332.44
63.375	2316.67	2332.67
63.7	2310	2312.78
64.025	2301.44	2335.56
64.35	2287.89	2310.33
64.675	2311.56	2287.33
65	2283.44	2309.78
65.325	2282.89	2313.67
65.65	2282.67	2311.56
65.975	2310	2296.33
66.3	2290.33	2309.11
66.625	2284.78	2311.78
66.95	2282.56	2275
67.275	2295.44	2275.67
67.6	2289.78	2286.89
67.925	2296.89	2305
68.25	2284.22	2282.56
68.575	2269.44	2265.78
68.9	2299.67	2251.44
69.225	2289.78	2260.22
69.55	2265.78	2244.78
69.875	2240.56	2254.44
70.2	2242.89	2278.89

## Sheet: SuppFig_2D
SUPPLEMENTARY FIGURE S2D: INTENSITY OVER BACKGROUND OF NGN1 SENSORY NERVE PRE AND POST INJURY DURING CATEGORY III INJURY
Intensity over background Category III Injury
Distance (um)	Pre-Injury Fluorescence (au)	Post-Injury Fluorescence (au)
0	2241	2291
0.325	2239.05	2326.65
0.65	2216.69	2319.81
0.975	2213.31	2262.76
1.3	2227.43	2209.25
1.625	2258.47	2237.82
1.95	2271.74	2261.54
2.275	2282.11	2232.4
2.6	2352.71	2266.56
2.925	2507.56	2313.64
3.25	2808.31	2330.95
3.575	3023.43	2344.65
3.9	2736.96	2362.8
4.225	2483.35	2333.6
4.55	2268.9	2301.83
4.875	2277.41	2316.11
5.2	2316.29	2331.72
5.525	2350.69	2276.71
5.85	2437.01	2277.75
6.175	2485.5	2257.97
6.5	2429.3	2284.4
6.825	2471.32	2291.21
7.15	2544.47	2315.73
7.475	2363.51	2309.64
7.8	2388.45	2341.7
8.125	2504.65	2302.04
8.45	2546.81	2354.24
8.775	2533.81	2462.8
9.1	2467.72	2449.3
9.425	2333.01	2486.2
9.75	2334.51	2568.42
10.075	2377.73	2615.63
10.4	2485.16	2635.87
10.725	2639.66	2643.49
11.05	3035.21	2615.99
11.375	3806.27	2654.06
11.7	4157.28	2746.93
12.025	4441.27	2574.66
12.35	4762.02	2577.83
12.675	5374.83	2592
13	5702.06	2510.61
13.325	5399.68	2501.05
13.65	4799.47	2554.26
13.975	4207.23	2592.89
14.3	3838.64	2671.18
14.625	4013.58	2635.17
14.95	4208.28	2782.61
15.275	4904.22	2853.26
15.6	5710.4	2918.3
15.925	6489.97	2846.4
16.25	7376.98	2776.77
16.575	7397.6	2732.84
16.9	6841.44	2700.52
17.225	4999.66	2693.55
17.55	4116.12	2667.78
17.875	3776.99	2628.13
18.2	3515.74	2673.86
18.525	3006.73	2635.16
18.85	2883.12	2585.03
19.175	2756.17	2574.29
19.5	2985.69	2625.15
19.825	2922.41	2603.17
20.15	2741.26	2618.74
20.475	2562.61	2585.53
20.8	2816.21	2552.75
21.125	2853.19	2489.86
21.45	2585.71	2459.05
21.775	2505.72	2504.53
22.1	2534.71	2428.74
22.425	2512.12	2384.75
22.75	2584.76	2405.33
23.075	2576	2397.79
23.4	2587.21	2431.98
23.725	2572.8	2464.17
24.05	2509.93	2413.58
24.375	2486.58	2430.42
24.7	2479.03	2373.06
25.025	2448.03	2393.26
25.35	2453.68	2429.24
25.675	2669.96	2402.5
26	2956.2	2457.48
26.325	2931.5	2369.77
26.65	2808.21	2382.76
26.975	2698.05	2372.32
27.3	2615.76	2299.77
27.625	2783.93	2312.55
27.95	2862.91	2348.46
28.275	3011.43	2325.44
28.6	2967.95	2315.95
28.925	3016.67	2345.13
29.25	3169.39	2372.33
29.575	2700.59	2419.88
29.9	2678.79	2363.74
30.225	2750.74	2367.76
30.55	2648.8	2399.11
30.875	2709.62	2336.26
31.2	2859.51	2353.73
31.525	2789.4	2373.87
31.85	2676.77	2317.37
32.175	2684.2	2324.64
32.5	2565.29	2303.17
32.825	2601.17	2305.48
33.15	2574.6	2310.56
33.475	2683.89	2307.01
33.8	2475.29	2352.25
34.125	2427.78	2347.25
34.45	2429.15	2372.18
34.775	2329.31	2402.95
35.1	2338.49	2508.22
35.425	2323.67	2497.97
35.75	2348.96	2396.63
36.075	2350.37	2379.12
36.4	2394.17	2449.75
36.725	2387.17	2411.36
37.05	2311.12	2369.7
37.375	2347.58	2388.34
37.7	2342.22	2369.89
38.025	2337.22	2398.81
38.35	2428.11	2426.69
38.675	2530.19	2411.2
39	2632.03	2401.76
39.325	2822.07	2377.66
39.65	3064.46	2397.49
39.975	2915.45	2367.89
40.3	2684.27	2363.82
40.625	2546.01	2304.03
40.95	2631.15	2398.63
41.275	2576.69	2509.8
41.6	2529.08	2447.15
41.925	2468.74	2423.3
42.25	2513.16	2410.17
42.575	2533.16	2456.46
42.9	2606.76	2387.08
43.225	2503.77	2363.11
43.55	2517.35	2356.65
43.875	2516.39	2363.82
44.2	2601.01	2379.32
44.525	2984.43	2391.66
44.85	2771.7	2470.91
45.175	2672.21	2447.06
45.5	2519.42	2552.93
45.825	2585.38	2527.68
46.15	2682.17	2472.34
46.475	2959.04	2507.66
46.8	3029.28	2551.11
47.125	2759.94	2620.33
47.45	2740.9	2514.86
47.775	3149.75	2541.4
48.1	2912.22	2616.86
48.425	2773.09	2593.25
48.75	2995.95	2585.25
49.075	3142.43	2583.98
49.4	3026.07	2539.02
49.725	2978.13	2552.62
50.05	3373.49	2580.37
50.375	3349.99	2683.22
50.7	3291.11	2689.39
51.025	3324.51	2731.8
51.35	3097.01	2720.95
51.675	3512.31	2787.93
52	3646.55	2790.14
52.325	3900.29	2845.57
52.65	3694.97	3015.38
52.975	3197.47	3239.09
53.3	3229.14	3342.97
53.625	3115.81	3506.82
53.95	3042.71	3837.82
54.275	2685.87	3872.49
54.6	2502.17	3622.01
54.925	2414.35	3386.47
55.25	2417.02	3068.17
55.575	2338.39	2954.7
55.9	2325.77	2965.88
56.225	2321.91	2900.22
56.55	2345.31	2886.41
56.875	2418.87	2461.84
57.2	2366.81	2480.23
57.525	2335.82	2432.06
57.85	2307.01	2329.74
58.175	2360.43	2350.64
58.5	2314.94	2367.5
58.825	2312.46	2322.93
59.15	2295.28	2353.17
59.475	2307.22	2357.74
59.8	2385.84	2313.05
60.125	2301.55	2353.95
60.45	2282.83	2352.07
60.775	2274.46	2353.43
61.1	2249.62	2277.55
61.425	2335.05	2306.83
61.75	2278.99	2297.2
62.075	2277.61	2311.01
62.4	2249.27	2384.65
62.725	2272.01	2355.08
63.05	2272.79	2362.1
63.375	2248.34	2256.35
63.7	2298.85	2307.91
64.025	2269.91	2290.05
64.35	2242.11	2304.08
64.675	2306	2351
