# Supplementary material for: Microglia exit the CNS in spinal root avulsion
Source: PLoS Biol. 2019 Feb 22;17(2):e3000159. doi: 10.1371/journal.pbio.3000159 (PMC6402705; doi:10.1371/journal.pbio.3000159)
Supplement: S7 Data — All raw data and statistical values represented in different spreadsheet tabs per figure for S3C–S3E Fig. (XLSX) [file pbio.3000159.s041.xlsx]

## Sheet: SuppFig_3C
SUPPLEMENTARY FIGURE 3C: PROFILE OF THE AVERAGE FLUORESCENCE OF GFAP EXPRESSION POST-CATEGORY I INJURY COMPARED TO CONTROL
GFAP fluorescence across category I avulsion
Distance (um)	Control fluorescence (au)	Category I fluorescence (um)
0	51	20
1	42	25
2	57	24
3	62	20
4	75	22
5	63.944	27
6	53.42	17
7	49.966	21
8	52.07	25
9	60.79	20
10	38.46	20
11	41.92	16
12	33	20
13	40	20
14	63	26
15	45	18
16	60	23
17	45.837	25.071
18	33.8	24.32
19	40.2	23.68
20	47.66	21.02
21	50.82	26.6
22	53	32.264
23	56	34.51
24	50	41.56
25	50	53.635
26	63	81.88
27	52	114.6
28	60	112.08
29	59	135.222
30	49	128.151
31	60	126
32	56	94.84
33	57	78.16
34	40	62.32
35	61	58.76
36	80	40.76
37	62	38.8
38	69	31.64
39	60	32.8
40	55	25.64
41	72	26.04
42	85	32.32
43	77	24.88
44	71	22.76
45	60	23
46	100	27.56
47	109	29
48	84.76	26.72
49	96.62	25.24
50	106.92	30.32
51	135.44	30.48
52	123	30.76
53	154	41.64
54	154	47.28
55	67	54.08
56	48	68.16
57	60	81.88
58	37	122.24
59	52	134
60	49	128.68
61	45	104.2
62	48	78.76
63	39	68.44
64	43	55.6
65	59	46.68
66	55	32.84
67	62	38.12
68	55	38.72
69	56	33.44
70	66	28.96
71	64	31.8
72	71	38.32
73	70	30.88
74	70	24.96
75	85	29.32
76	47	27.2
77	49	24.48
78	67	30.84
79	52	29.2
80	59	33.82
81	52	28
82	51	32
83	57	19
84	61	30
85	67	24
86	59	33
87	56	23
88	61	28
89	64	30
90	43	30
91	71	33
92	67	28.601
93	108	38.58
94	68	48.28
95	108	55.62
96	61	91.66
97	68	136.72
98	57	123.28
99	64	88.54
100	68	61.5
101	98	49.04
102	102	43.24
103	140	43
104	181	40
105	132	29.115
106	254	30.08
107	254	36.39
108	240	29.528
109	117	27.031
110	101	24.27
111	79	26.73
112	71	25
113	64	25
114	107	28
115	155	23
116	174	38
117	254	32
118	243	22
119	254	24.485
120	254	25.96
121	254	26.68
122	254	23.18
123	254	24
124	254	28
125	230	38
126	186	37
127	131	27
128	86.168	34
129	84.66	30
130	95.56	27
131	99.02	33
132	91.4	41
133	208.32	78
134	251.72	102
135	239.992	110
136	182.52	171
137	119.91	254
138	98.96	254
139	67.02	233
140	56.93	254
141	55.33	232
142	67.12	111
143	84.19	62
144	94.17	40
145	107.16	34
146	90.98	41
147	100.52	33
148	77.72	43
149	72.15	34
150	101.1	38
151	69.99	33.429
152	53.48	40.92
153	43.3	43.02
154	49.79	38.24
155	56.79	37
156	44.39	33
157	65	35
158	55	58
159	47	76
160	47	102
161	68	142
162	47	165
163	65	154
164	75	117
165	55	112
166	65	62
167	64	49
168	65	35
169	66	41
170	66	31
171	56	31
172	66	38
173	49.201	26.222
174		31.54
175		35.36
176		34
177		37.3
178		33.06
179		35.28
180		39.98
181		42.98
182		44.66
183		47.64
184		54.28
185		60.96
186		55.08
187		51
188		49.02
189		49.32
190		57.26
191		50.44
192		39.72
193		40.96
194		34.42
195		37.26
196		50.24
197		55
198		60.28
199		54.42
200		58.326
201		61.81
202		69.54
203		80.88
204		75
205		89
206		50
207		83
208		63
209		82
210		54
211		35
212		41
213		31
214		27.015
215		32.62

## Sheet: SuppFig_3D
SUPPLEMENTARY FIGURE 3D: PROFILE OF THE AVERAGE FLUORESCENCE OF GFAP EXPRESSION POST-CATEGORY II INJURY COMPARED TO CONTROL
GFAP fluorescence across category II avulsion
Distance (um)	Control fluorescence (au)	Category II fluorescence (um)
0	51	23
1	42	28
2	57	22
3	62	22
4	75	22
5	63.944	24.157
6	53.42	25.083
7	49.966	22.206
8	52.07	21.824
9	60.79	17.54
10	38.46	31.7
11	41.92	32
12	33	21
13	40	20
14	63	26
15	45	27.293
16	60	26.36
17	45.837	31.58
18	33.8	31
19	40.2	25
20	47.66	35.349
21	50.82	34.36
22	53	40.52
23	56	44
24	50	50
25	50	52
26	63	58.293
27	52	65.525
28	60	70.17
29	59	64.24
30	49	68.498
31	60	65.966
32	56	61.052
33	57	61.92
34	40	51
35	61	34
36	80	35
37	62	30
38	69	32
39	60	33
40	55	40
41	72	39
42	85	29
43	77	32
44	71	28
45	60	45
46	100	34
47	109	33
48	84.76	30
49	96.62	27
50	106.92	31
51	135.44	32
52	123	34.672
53	154	35.7
54	154	34.66
55	67	36.32
56	48	35.02
57	60	45.88
58	37	61.9
59	52	61.72
60	49	43.82
61	45	28.08
62	48	25.98
63	39	24.36
64	43	26.96
65	59	25.04
66	55	28.28
67	62	26.38
68	55	24.66
69	56	30.28
70	66	29.04
71	64	29.64
72	71	27.7
73	70	28.64
74	70	29.34
75	85	30.98
76	47	28.04
77	49	24.68
78	67	28.62
79	52	29.02
80	59	31.3
81	52	29.04
82	51	25.68
83	57	26.32
84	61	33.6
85	67	31.06
86	59	35.92
87	56	39.34
88	61	48.24
89	64	41.78
90	43	41.94
91	71	61.5
92	67	71.88
93	108	84
94	68	177
95	108	254
96	61	254
97	68	254
98	57	254
99	64	254
100	68	254
101	98	188
102	102	171
103	140	100
104	181	107
105	132	68
106	254	60
107	254	46
108	240	44
109	117	36
110	101	41
111	79	34
112	71	44
113	64	39
114	107	45
115	155	33
116	174	30
117	254	43
118	243	36
119	254	28
120	254	33
121	254	39
122	254	36
123	254	45
124	254	43
125	230	46
126	186	51
127	131	38.944
128	86.168	36
129	84.66	34.68
130	95.56	35.32
131	99.02	36.66
132	91.4	45.58
133	208.32	46.7
134	251.72	52.26
135	239.992	63.92
136	182.52	73.94
137	119.91	93.5
138	98.96	111.9
139	67.02	148.02
140	56.93	183.14
141	55.33	229.96
142	67.12	252.3
143	84.19	243.44
144	94.17	207.64
145	107.16	171.54
146	90.98	135.26
147	100.52	89
148	77.72	69.36
149	72.15	59.42
150	101.1	51.04
151	69.99	54.94
152	53.48	48.1
153	43.3	52.24
154	49.79	38.52
155	56.79	40.88
156	44.39	43.04
157	65	44.3
158	55	45.34
159	47	41.04
160	47	44.94
161	68	48.66
162	47	40.42
163	65	42.6
164	75	38.74
165	55	39.62
166	65	41.34
167	64	44.96
168	65	49.64
169	66	44.4
170	66	51.56
171	56	57
172	66	53.7
173	49.201	59.26
174		81.48
175		92.98
176		110.5
177		140.12
178		123.94
179		121.22
180		104.56
181		83.1
182		72.06
183		63.06
184		63.264
185		76.39
186		80.9
187		89.34
188		86.37
189		76
190		68.89
191		53.28
192		36.34
193		31.1
194		28.06
195		39.76
196		51.76
197		73.56
198		76
199		114
200		134
201		122
202		79
203		72
204		62
205		61
206		55
207		59
208		48
209		59
210		51
211		39
212		49
213		69
214		65
215		62
216		65
217		58
218		50
219		49
220		45
221		51
222		67
223		68
224		67.414
225		71.28
226		75.88
227		85
228		175.102
229		160.08
230		95.76
231		52
232		42
233		38
234		28
235		23
236		30
237		30.243
238		28.66
239		28.018
240		31.56
241		32.83
242		24.68
243		35.74
244		25.22
245		31
246		27
247		42
248		33
249		36
250		46
251		47
252		54
253		52
254		58.036
255		46.82
256		45.58
257		45
258		31.565
259		0
260		0

## Sheet: SuppFig_3E
SUPPLEMENTARY FIGURE 3E: PROFILE OF THE AVERAGE FLUORESCENCE OF GFAP EXPRESSION POST-CATEGORY III INJURY COMPARED TO CONTROL
GFAP fluorescence across category III avulsion
Distance (um)	Control fluorescence (au)	Category III fluorescence (um)
0	51	29
1	42	31.9497
2	57	33.32
3	62	25.54
4	75	26
5	63.944	26
6	53.42	32
7	49.966	29
8	52.07	31.9142
9	60.79	37.3
10	38.46	37.7012
11	41.92	31.71
12	33	32.11
13	40	33.02
14	63	33.98
15	45	31.06
16	60	29
17	45.837	28
18	33.8	29
19	40.2	26
20	47.66	29
21	50.82	38
22	53	40
23	56	43.4142
24	50	42.7
25	50	42.98
26	63	27.8988
27	52	25.12
28	60	31.56
29	59	36.73
30	49	41
31	60	40.61
32	56	36.88
33	57	30.05
34	40	31.29
35	61	40.37
36	80	22.38
37	62	31.8
38	69	28.08
39	60	25.06
40	55	30.88
41	72	25.12
42	85	35.78
43	77	40.9
44	71	24.34
45	60	26.94
46	100	43.66
47	109	36.16
48	84.76	29.14
49	96.62	34.88
50	106.92	39
51	135.44	35
52	123	26
53	154	40
54	154	29
55	67	28
56	48	32
57	60	33
58	37	39
59	52	34
60	49	45
61	45	41
62	48	39
63	39	36
64	43	30
65	59	35.8137
66	55	41.6
67	62	37.74
68	55	37.96
69	56	33.4
70	66	33.3
71	64	36.32
72	71	31.06
73	70	35.26
74	70	39
75	85	35.04
76	47	27.72
77	49	36.88
78	67	39.7
79	52	39.32
80	59	35.38
81	52	36.3
82	51	42.62
83	57	39.72
84	61	35.68
85	67	33.68
86	59	29.04
87	56	27.66
88	61	39.28
89	64	35
90	43	45
91	71	32
92	67	34
93	108	40
94	68	37
95	108	32
96	61	38
97	68	32
98	57	29
99	64	32
100	68	25
101	98	35.6924
102	102	32.42
103	140	31.3
104	181	32.34
105	132	39.92
106	254	43.34
107	254	42.34
108	240	42
109	117	35.4
110	101	33.98
111	79	31.7
112	71	36.6
113	64	38.68
114	107	42.62
115	155	30.48
116	174	29.6
117	254	33
118	243	36.3
119	254	38.66
120	254	36.36
121	254	36.98
122	254	31.4
123	254	36.58
124	254	44.3
125	230	40.72
126	186	38.66
127	131	39.66
128	86.168	40.66
129	84.66	39.02
130	95.56	36.02
131	99.02	38.3
132	91.4	36.071
133	208.32	41.27
134	251.72	33.49
135	239.992	28
136	182.52	31.12
137	119.91	28.89
138	98.96	24.06
139	67.02	31.84
140	56.93	33.96
141	55.33	23.22
142	67.12	28.88
143	84.19	29.98
144	94.17	37.84
145	107.16	28
146	90.98	29
147	100.52	34
148	77.72	30
149	72.15	29
150	101.1	37
151	69.99	39
152	53.48	40
153	43.3	43
154	49.79	33
155	56.79	48
156	44.39	50
157	65	66
158	55	67
159	47	87
160	47	113
161	68	131
162	47	130
163	65	156
164	75	133
165	55	90
166	65	80
167	64	60
168	65	59
169	66	58
170	66	46
171	56	34
172	66	41
173	49.201	35
174		36
175		39
176		38
177		30
178		32
179		37
180		34
181		27
182		26
183		38
184		35
185		33
186		29
187		26
188		35
189		45
190		53
191		66.6421
192		68.7
193		53.14
194		45.34
195		44.34
196		42.68
197		32.1
198		36.9
199		34.08
200		31.32
201		32.94
202		40
203		33.8076
204		34.98
205		35.34
206		38.3
207		40.66
208		42.98
209		36.74
210		35.64
211		47.56
212		42.44
213		38.32
214		43.62
215		55.24
216		48.72
217		81
218		109
219		147
220		167
221		135
222		139
223		115
224		111
225		96
226		78
227		78
228		72
229		53
230		53
231		49
232		59.2132
233		62.28
234		67.64
235		88.6643
236		89.54
237		82.56
238		83.05
239		87.11
240		81.16
241		80.02
242		78
243		74
244		100
245		90
246		81
247		92
248		89
249		74
250		83
251		60.3223
252		51.3
253		53.66
254		52.0847
255		38.93
256		31.39
257		31.5532
258		37.28
259		30.2022
260		37.2459
261		41.8
262		39.12
263		50.64
264		51
265		0
