# Supplementary material for: Microglia exit the CNS in spinal root avulsion
Source: PLoS Biol. 2019 Feb 22;17(2):e3000159. doi: 10.1371/journal.pbio.3000159 (PMC6402705; doi:10.1371/journal.pbio.3000159)
Supplement: S8 Data — All raw data and statistical values represented in different spreadsheet tabs per figure for S4C–S4E Fig. (XLSX) [file pbio.3000159.s042.xlsx]

## Sheet: SuppFig_4C
SUPPLEMENTARY FIGURE 4C: AVERAGE NUBER OF PU1+ CELLS IN A 300UM REGION TREATED WITH CSF1R INHIBITORS
Number of pu1+ cells in a 300um region
DMSO	1 uM	10 uM	100 uM		RAW STATS FROM PRISM
20	17	13	1
12	13	2	4		Table Analyzed	SuppFig 4C		Table Analyzed	SuppFig 4C		Table Analyzed	SuppFig 4C
47	34	5	2
8	9	8	3		Column B	1 uM		Column C	10 uM		Column D	100 uM
20	12	6	2		vs.	vs.		vs.	vs.		vs.	vs.
7	3	4	1		Column A	DMSO		Column A	DMSO		Column A	DMSO
2	4	4	3
9	3	1	4		Unpaired t test			Unpaired t test			Unpaired t test
8	4	1	3		P value	0.1167		P value	0.0198		P value	0.0006
2	2	4	4		P value summary	ns		P value summary	*		P value summary	***
2	2	6	4		Significantly different (P < 0.05)?	No		Significantly different (P < 0.05)?	Yes		Significantly different (P < 0.05)?	Yes
6	3	6	1		One- or two-tailed P value?	Two-tailed		One- or two-tailed P value?	Two-tailed		One- or two-tailed P value?	Two-tailed
2	0	1	3		t, df	t=1.591 df=62		t, df	t=2.388 df=65		t, df	t=3.582 df=69
2	0	5	4
2	5	4	3		How big is the difference?			How big is the difference?			How big is the difference?
2	2	3	4		Mean ± SEM of column A	7.313 ± 1.537, n=32		Mean ± SEM of column A	7.313 ± 1.537, n=32		Mean ± SEM of column A	7.313 ± 1.537, n=32
2	1	4	4		Mean ± SEM of column B	4.219 ± 1.19, n=32		Mean ± SEM of column C	3.629 ± 0.4492, n=35		Mean ± SEM of column D	2.256 ± 0.2196, n=39
6	2	1	2		Difference between means	-3.094 ± 1.944		Difference between means	-3.684 ± 1.542		Difference between means	-5.056 ± 1.411
11	0	5	1		95% confidence interval	-6.98 to 0.793		95% confidence interval	-6.764 to -0.6035		95% confidence interval	-7.872 to -2.24
12	2	1	1		R squared (eta squared)	0.03923		R squared (eta squared)	0.08068		R squared (eta squared)	0.1568
5	2	1	1
5	2	1	4		F test to compare variances			F test to compare variances			F test to compare variances
5	1	1	1		F, DFn, Dfd	1.668, 31, 31		F, DFn, Dfd	10.71, 31, 34		F, DFn, Dfd	40.24, 31, 38
4	1	8	2		P value	0.1597		P value	<0.0001		P value	<0.0001
7	2	3	1		P value summary	ns		P value summary	****		P value summary	****
4	2	5	1		Significantly different (P < 0.05)?	No		Significantly different (P < 0.05)?	Yes		Significantly different (P < 0.05)?	Yes
3	0	3	4
5	2	3	2
7	1	1	5
6	2	3	2
0	2	6	3
1	0	4	1
		1	2
		2	1
		1	2
			2
			0
			0
			0
Average number of pu1+ cells in a 300um region
DMSO	1 uM	10 uM	100 uM
7.3125	4.21875	3.62857	2.25641

## Sheet: SuppFig_4D
SUPPLEMENTARY FIGURE 4D: AVERAGE NUMBER OF MICROGLIA PER ANIMAL WHEN TREATED WITH CSF1R INHIBITORS
Average number of microglia per animal					RAW STATS FROM PRISM
DMSO	1uM	10uM	100uM		Table Analyzed	SuppFig 4D		Table Analyzed	SuppFig 4D		Table Analyzed	SuppFig 4D
2	1	1	0
2	1	1	0		Column B	1uM		Column C	10uM		Column D	100uM
1	2	0	0		vs.	vs.		vs.	vs.		vs.	vs.
1	1	1	1		Column A	DMSO		Column A	DMSO		Column A	DMSO
2	1	1	1
2	2	2	1		Unpaired t test			Unpaired t test			Unpaired t test
2	1	1	1		P value	0.0947		P value	0.0061		P value	<0.0001
2	2	1	1		P value summary	ns		P value summary	**		P value summary	****
2	2	2	1		Significantly different (P < 0.05)?	No		Significantly different (P < 0.05)?	Yes		Significantly different (P < 0.05)?	Yes
1	1	1	0		One- or two-tailed P value?	Two-tailed		One- or two-tailed P value?	Two-tailed		One- or two-tailed P value?	Two-tailed
2	1	0	1		t, df	t=1.754 df=20		t, df	t=3.068 df=20		t, df	t=5.262 df=20
Average number of microglia per animal					How big is the difference?			How big is the difference?			How big is the difference?
DMSO	1uM	10uM	100uM		Mean ± SEM of column A	1.727 ± 0.1408, n=11		Mean ± SEM of column A	1.727 ± 0.1408, n=11		Mean ± SEM of column A	1.727 ± 0.1408, n=11
1.72727	1.36364	1	0.636364		Mean ± SEM of column B	1.364 ± 0.1521, n=11		Mean ± SEM of column C	1 ± 0.1907, n=11		Mean ± SEM of column D	0.6364 ± 0.1521, n=11
					Difference between means	-0.3636 ± 0.2073		Difference between means	-0.7273 ± 0.2371		Difference between means	-1.091 ± 0.2073
					95% confidence interval	-0.7961 to 0.06879		95% confidence interval	-1.222 to -0.2328		95% confidence interval	-1.523 to -0.6585
					R squared (eta squared)	0.1333		R squared (eta squared)	0.32		R squared (eta squared)	0.5806
					F test to compare variances			F test to compare variances			F test to compare variances
					F, DFn, Dfd	1.167, 10, 10		F, DFn, Dfd	1.833, 10, 10		F, DFn, Dfd	1.167, 10, 10
					P value	0.8122		P value	0.3534		P value	0.8122
					P value summary	ns		P value summary	ns		P value summary	ns
					Significantly different (P < 0.05)?	No		Significantly different (P < 0.05)?	No		Significantly different (P < 0.05)?	No
					Source of Variation	% of total variation	P value	P value summary	Significant?
					Row Factor	27.21	0.0293	*	Yes
					Column Factor	39.22	<0.0001	****	Yes
					ANOVA table	SS	DF	MS	F (DFn, DFd)	P value
					Row Factor	5.045	10	0.5045	F (10, 30) = 2.431	P=0.0293
					Column Factor	7.273	3	2.424	F (3, 30) = 11.68	P<0.0001
					Residual	6.227	30	0.2076
					Number of missing values	0

## Sheet: SuppFig_4E
SUPPLEMENTARY FIGURE 4E: PERCENTAGE OF ANIMALS WITH NO MICROGLIA IN THE SPINAL CORD AFTER CSF1R INHIBITOR TREATMENT
Average number of microglia per animal
DMSO	1uM	10uM	100uM
2	1	1	0
2	1	1	0
1	2	0	0
1	1	1	1
2	1	1	1
2	2	2	1
2	1	1	1
2	2	1	1
2	2	2	1
1	1	1	0
2	1	0	1
Average number of microglia per animal
DMSO	1uM	10uM	100uM
1.72727	1.36364	1	0.636364
Percentage of animals with no microglia in the spinal cord
DMSO	1uM	10uM	100uM
0	0	18.18	36.36
		(2/11)	(4/11)
