# Supplementary material for: Microglia exit the CNS in spinal root avulsion
Source: PLoS Biol. 2019 Feb 22;17(2):e3000159. doi: 10.1371/journal.pbio.3000159 (PMC6402705; doi:10.1371/journal.pbio.3000159)
Supplement: S9 Data — All raw data and statistical values represented in different spreadsheet tabs per figure for S5B–S5G Fig. (XLSX) [file pbio.3000159.s043.xlsx]

## Sheet: SuppFig 5B
SUPPLEMENTARY FIGURE 5B: MICROGLIA VS MACROPHAGE AVERAGE VELOCITY IN RESPONSE TO INJURY
Average Velocity
Microglia	Macrophages		RAW STATS FROM PRISM
628.86	261.3		Table Analyzed	Supp Fig 5B
414.78	275.76
198.42	39		Column B	Macrophages
208.41	91.02		vs.	vs.
169.5	140.61		Column A	Microglia
91.92	145.35
657.9	280.62		Unpaired t test
183.84	104.82		P value	0.0028
186.15	186.12		P value summary	**
119.85	169.5		Significantly different (P < 0.05)?	Yes
64.98	239.7		One- or two-tailed P value?	Two-tailed
171	234		t, df	t=3.013 df=294
195.42	39
104.01	176.82		How big is the difference?
65.01	119.88		Mean ± SEM of column A	203.6 ± 15.66, n=148
158.16	156.54		Mean ± SEM of column B	151.4 ± 7.393, n=148
69.99	195		Difference between means	-52.17 ± 17.31
182.01	79.08		95% confidence interval	-86.25 to -18.1
104.82	165.48		R squared (eta squared)	0.02996
182.46	176.82
90.99	12.99		F test to compare variances
78	79.08		F, DFn, Dfd	4.485, 147, 147
117	285.12		P value	<0.0001
51.99	165.48		P value summary	****
265.17	176.82		Significantly different (P < 0.05)?	Yes
156.54	12.99
58.14	234.36
234.36	189.27
58.14	107.19
25.98	193.26
29.07	209.61
91.92	270.51
182.01	215.19
78	116.28
103.98	140.61
94.65	244.26
211.62	183.84
299.01	36.75
198.87	36.78
273.3	94.65
26.01	227.04
329.13	174.42
482.58	116.28
406.32	156.54
338.25	223.65
312	174.42
169.02	12.99
211.62	78
407.16	217.92
549.87	221.01
293.28	65.01
128.04	143.58
540.72	0
262.89	65.01
232.56	66.27
274.23	13.02
309	0
380.58	103.98
230.01	91.92
343.2	94.65
130.65	372.27
689.13	133.83
549.84	259.02
312.27	29.07
338.01	119.85
223.65	91.92
522.6	143.01
292.14	207.99
110.31	287.19
546.6	258.03
598.14	324.99
145.35	363.99
598.14	241.83
143.61	267.66
667.56	148.23
599.28	46.86
741	140.61
417.81	111.09
299.01	220.62
156	138.18
313.08	122.64
216.36	82.23
101.55	93.75
186.12	128.67
248.37	66.3
234.36	66.3
271.44	180.6
324.99	83.25
633.96	255.39
391.08	297.03
280.62	133.86
1206.15	201.81
234.36	73.53
93.72	55.17
143.01	241.8
285.99	181.08
145.35	230.01
70.02	111.84
51.99	69.99
51.99	145.35
13.02	186.15
12.99	148.2
0	234.36
0	41.1
12.99	366.09
13.02	318.69
103.98	148.23
173.46	184.77
135.72	221.37
51.99	158.16
104.82	382.35
79.08	130.65
214.38	18.36
169.5	111.84
46.89	39
78	79.08
129.99	69.99
182.46	93.75
39	73.56
12.99	29.07
52.02	75.78
39	58.14
39	369.54
39	140.01
51.99	0
12.99	234.36
39	99.03
39	229.98
117	239.01
52.02	132.57
29.07	245.28
99	256.38
111.06	13.02
111.09	140.01
82.2	18.39
130.02	69.99
39	13.02
25.98	255.42
211.65	246.99
160.8	91.92
41.1	198.03
41.1	222.15
66.3	91.92
78	242.85
39	158.16
82.2	152.16
0	111.84
78	12.99

## Sheet: SuppFig_5C
SUPPLEMENTARY FIGURE 5C: AVERAGE NUMBER OF CELLS RESPONDING PER INJURY CATEGORY
	Category I		Category II				Category III
# microglia	1	3	2	1	1	2	2	1
# macrophages	3	8	13	5	3	11	12	4
# pu1+cells	4	11	15	6	4	13	14	5
	Category I	Category II	Category III
Average # microglia	2	1.5	1.5
Average # macrophages	5.5	8	8
Average # pu1+cells	7.5	9.5	9.5

## Sheet: SuppFig_5D
SUPPLEMENTARY FIGURE 5D: PERCENTAGE OF INJURIES PER INJURY CATEGORY WITH PU1 RESPONSE
Number of movies
	# movies	# movies with pu1 response	% movies with pu1 response
Category I	6	5	83.3333	(5/6)
Category II	9	8	88.8889	(8/9)
Category III	10	10	100	(10/10)

## Sheet: SuppFig_5E
SUPPLEMENTARY FIGURE 5E: MIGRATION PLOT OF A MICROGLIA AND THREE MACROPHAGES RESPONDING TO INJURY
Microglia 1			Macrophage 1			Macrophage 2			Macrophage 3
X	Y		X	Y		X	Y		X	Y
39	152.533		275.167	128.267		121.767	121.767		201.067	290.767
47.233	153.4		255.667	130.433		126.533	125.667		193.267	281.233
55.033	152.967		248.3	133.033		132.167	130.433		188.933	243.1
63.7	155.567		247	133.467		137.367	131.3		185.467	223.6
74.533	155.567		242.233	147.767		149.933	135.2		182.433	198.9
94.9	161.2		213.2	156		160.333	142.567		175.5	172.467
107.467	157.733		203.233	167.7		160.767	146.9		177.233	168.133
116.567	159.9		182.433	172.467		161.2	147.333		177.233	168.133
156.433	165.1		170.733	169		163.367	144.3		185.033	168.567
163.8	167.7		160.333	166.833		164.667	144.3		188.067	169.867
165.533	170.3		155.567	165.533		165.1	146.9		182.433	175.067
165.533	175.067					165.967	149.067		195	166.833
165.533	165.533					167.7	151.667
167.7	169.867					169.433	153.4
						169.867	154.267
						167.7	155.567
						166.833	157.3
						166.833	157.3

## Sheet: SuppFig_5F
SUPPLEMENTARY FIGURE 5F: AVERAGE DISTANCE MICROGLIA TRAVELED TO INJURY COMPARED TO MACROPHAGES
Macrophage distances to injury (um)	Microglia distances to injury (um)		RAW STATS FROM PRISM
50.3294	70.6539		Table Analyzed	Copy of distance time
29.0674	140.83
131.948	50.805		Column B	Microglia
96.0732	41.9445		vs.	vs.
25.9636	78.5844		Column A	Macrophages
67.7025	70.8129
59.4569			Unpaired t test
33.99			P value	0.0043
36.9805			P value summary	**
62.3487			Significantly different (P < 0.05)?	Yes
31.5651			One- or two-tailed P value?	Two-tailed
53.4736			t, df	t=3.089 df=98
45.2589
49.5214			How big is the difference?
71.7324			Mean ± SEM of column A	63.62 ± 6.41, n=19
40.5092			Mean ± SEM of column B	90.77 ± 3.975, n=81
98.9515			Difference between means	27.14 ± 8.787
71.9992			95% confidence interval	9.704 to 44.58
52.0505			R squared (eta squared)	0.08872
Average overall macrophage distance	Average overall microglia distance (um)		F test to compare variances
58.3643	75.6052		F, DFn, Dfd	1.64, 80, 18
			P value	0.2363
			P value summary	ns
			Significantly different (P < 0.05)?	No

## Sheet: SuppFig_5G
SUPPLEMENTARY FIGURE 5G: PERCENTAGE OF MACROPHAGES VS MICROGLIA THAT ARRIVE FIRST TO THE INJURY SITE
	Response time to injury (hours)					KEY:
	Microglia1	Macrophage1	Macrophage2	Macrophage3		microglia arrives first
	0.416667					macrophage arrives first
	2	1.5
	1.41667	1.5
	2.08333	0.5	0.75	1
	0.583333	0.666667	1	1.16667
	0.916667
	0.833333	0.5	0.916667	0.916667
	0.833333	0.25	0.583333	0.583333
	1.25	0.916667	1.25	1.83333
	0.166667	0.916667	1.5	1.66667
	0.166667	0.25	0.416667	0.666667
	0.583333	0.583333	0.583333	0.666667
	0.416667
	0.916667	0.833333	1	1
		1.5	3	3
	0.333333	0.166667	1.25	1.83333
	0.25	0.5	1	1
	1.66667	0.75	0.916667
	Average response time to injury (hours)
	Microglia1	Macrophage1	Macrophage2	Macrophage3
	0.872549	0.755556	1.08974	1.27778
	Average response time of Macrophages 1-3
	1.04103
	Number of cases where		microglia arrive first = 9 = 50%
	Number of cases where		macrophages arrive first = 9 = 50%
