# Supplementary material for: Microglia exit the CNS in spinal root avulsion
Source: PLoS Biol. 2019 Feb 22;17(2):e3000159. doi: 10.1371/journal.pbio.3000159 (PMC6402705; doi:10.1371/journal.pbio.3000159)
Supplement: S10 Data — All raw data and statistical values represented in different spreadsheet tabs per figure for S6A–S6D Fig. (XLSX) [file pbio.3000159.s044.xlsx]

## Sheet: SuppFig_6A
SUPPLEMENTARY FIGURE S6A: NUMBER OF VACUOLES PER MICROGLIA AND MACROPHAGE
Number of vacuoles per cell
Microglia		Macrophages			RAW STATS FROM PRISM
	3		3		Table Analyzed	SuppFig 6A
	1		1
	3		3		Column B	Macrophages
	2		4		vs.	vs.
	3		2		Column A	Microglia
	2		2
	2		3		Unpaired t test
	2		1		P value	0.0446
	1		5		P value summary	*
	1		3		Significantly different (P < 0.05)?	Yes
	3		4		One- or two-tailed P value?	Two-tailed
	1		4		t, df	t=2.11 df=26
			3
			2		How big is the difference?
			3		Mean ± SEM of column A	2 ± 0.2462, n=12
			2		Mean ± SEM of column B	2.813 ± 0.2772, n=16
					Difference between means	0.8125 ± 0.3851
					95% confidence interval	0.02095 to 1.604
					R squared (eta squared)	0.1462
Average number of vacuoles per cell
Microglia		Macrophages			F test to compare variances
	2		2.8125		F, DFn, Dfd	1.69, 15, 11
					P value	0.3838
					P value summary	ns
					Significantly different (P < 0.05)?	No

## Sheet: SuppFig_6B
SUPPLEMENTARY FIGURE S6B: NUMBER OF VACUOLES PER MACROPHAGE BEFORE ARRIVAL AND AFTER CLEARING
Number of vacuoles per macrophage
Before arrival	After clearing		RAW STATS FROM PRISM
0	3		Table Analyzed	SuppFig 6C
0	1
0	3		Column B	Injury clearing
0	4		vs.	vs.
0	2		Column A	Injury response
0	2
0	3		Unpaired t test
0	1		P value	<0.0001
0	5		P value summary	****
0	3		Significantly different (P < 0.05)?	Yes
0	4		One- or two-tailed P value?	Two-tailed
0	4		t, df	t=5.142 df=40
0	3
0	2		How big is the difference?
0	3		Mean ± SEM of column A	1.36 ± 0.2535, n=21
0	2		Mean ± SEM of column B	9.144 ± 1.492, n=21
			Difference between means	7.784 ± 1.514
Number of vacuoles per macrophage			95% confidence interval	4.725 to 10.84
Before arrival	After clearing		R squared (eta squared)	0.398
0	2.8125
			F test to compare variances
			F, DFn, Dfd	34.65, 20, 20
			P value	<0.0001
			P value summary	****
			Significantly different (P < 0.05)?	Yes

## Sheet: SuppFig_6C
SUPPLEMENTARY FIGURE 6C: AVERAGE TIME OF MICROGLIA RESPONSE VS CLEARING
Average time of microglia activity (hours)
Injury response	Injury clearing		RAW STATS FROM PRISM
0.0833333	1.2		Table Analyzed	micro response
0.666667	16
2	15		Column B	Injury clearing
3	14		vs.	vs.
0.416667	16.75		Column A	Injury response
2	1
2	0.333333		Unpaired t test
0.383333	7.1		P value	<0.0001
0.6	18		P value summary	****
0.5	0.25		Significantly different (P < 0.05)?	Yes
1.6	2		One- or two-tailed P value?	Two-tailed
0.883333	10.1167		t, df	t=5.142 df=40
2	8.11667
0.166667	7.11667		How big is the difference?
0.0833333	17.9167		Mean ± SEM of column A	1.36 ± 0.2535, n=21
2	15.9167		Mean ± SEM of column B	9.144 ± 1.492, n=21
0	4		Difference between means	7.784 ± 1.514
0.416667	17.7833		95% confidence interval	4.725 to 10.84
3.5	14.7		R squared (eta squared)	0.398
3	2.5
3.26667	2.23333		F test to compare variances
			F, DFn, Dfd	34.65, 20, 20
Average time of microglia activity (hours)			P value	<0.0001
Injury response	Injury clearing		P value summary	****
1.36032	9.14444		Significantly different (P < 0.05)?	Yes

## Sheet: SuppFig_6D
SUPPLEMENTARY FIGURE 6D: AVERAGE TIME OF MACROPHAGE INJURY RESPONSE VS INJURY CLEARING
Average time of macrophage activity (hours)
Injury response	Injury clearing		RAW STATS FROM PRISM
0.416667	8.08333		Table Analyzed	macro response
0.333333	1.66667
0.5	2.5		Column B	Injury clearing
5	17		vs.	vs.
4	11		Column A	Injury response
4.33333	12.6667
13	4		Unpaired t test
0.583333	4.41667		P value	<0.0001
0.75	5.41667		P value summary	****
8.16667	3.08333		Significantly different (P < 0.05)?	Yes
6.5	10.6667		One- or two-tailed P value?	Two-tailed
2	2		t, df	t=4.895 df=124
1.16667	5
0.916667	9.08333		How big is the difference?
1.25	7.66667		Mean ± SEM of column A	2.519 ± 0.3031, n=63
8.33333	8.66667		Mean ± SEM of column B	5.253 ± 0.4691, n=63
1.25	6.66667		Difference between means	2.734 ± 0.5585
1.33333	8.66667		95% confidence interval	1.628 to 3.839
3.83333	5.41667		R squared (eta squared)	0.162
4	4.91667
5.58333	9		F test to compare variances
3.58333	10.5833		F, DFn, Dfd	2.395, 62, 62
2	0.416667		P value	0.0007
2	1		P value summary	***
0.25	3.08333		Significantly different (P < 0.05)?	Yes
0.333333	1.66667
0.183333	4.81667
0.416667	6.78333
0.416667	6.95
0.5	5.5
0.5	12.5
0.75	2.25
2.08333	4.16667
3.25	5
5.33333	3.58333
3.5	10.5
1	4.1
1.25	5.75
1.25	5.75
1.83333	3.76667
2.3	4
3	3
3.4	3.6
1	8
1	8
1.5	2.5
1.58333	3.41667
2.41667	1.41667
4	1
0.416667	15.5833
0.666667	8.33333
0.75	2.5
0.583333	1.08333
1.16667	2.83333
1.16667	1.23333
2.08333	1.71667
5.3	3.7
2	3
6	3.5
1.5	2.6
4	2.4
4.5	1
4.66667	0.75
Average time of macrophage activity (hours)
Injury response	Injury clearing
2.51878	5.25265
