# Supplementary material for: Microglia exit the CNS in spinal root avulsion
Source: PLoS Biol. 2019 Feb 22;17(2):e3000159. doi: 10.1371/journal.pbio.3000159 (PMC6402705; doi:10.1371/journal.pbio.3000159)
Supplement: S11 Data — All raw data and statistical values represented in different spreadsheet tabs per figure for S7F, S7I and S7L Fig. (XLSX) [file pbio.3000159.s045.xlsx]

## Sheet: SuppFig_7F
SUPPLEMENTARY FIGURE S7F: DISTANCE FROM THE OUTER Z PLANE EDGE OF DRG CELL BODY AND EDGE OF EMIGRATED MICROGLIA CELL BODY TO EDGE OF THE SPINAL CORD
Distance from outer z-plane edge of cell body to edge of spinal cord			RAW STATS FROM PRISM
DRG (um)	Emigrated microglia (um)		Table Analyzed	SuppFig 7F
5.09	11.04
6.08	15		Column B	Microglia
3.07	18		vs.	vs.
4.05			Column A	DRG
6.04
8			Unpaired t test
6			P value	<0.0001
5.04			P value summary	****
4.05			Significantly different (P < 0.05)?	Yes
3.05			One- or two-tailed P value?	Two-tailed
3.02			t, df	t=8.319 df=21
4.05
1.05			How big is the difference?
8.06			Mean ± SEM of column A	4.772 ± 0.3747, n=20
4.45			Mean ± SEM of column B	14.68 ± 2.016, n=3
4.21			Difference between means	9.909 ± 1.191
4			95% confidence interval	7.431 to 12.39
5.04			R squared (eta squared)	0.7672
5.04
6.04			F test to compare variances
			F, DFn, Dfd	4.341, 2, 19
Distance from outer z-plane edge of cell body to edge of spinal cord			P value	0.056
DRG (um)	Emigrated microglia (um)		P value summary	ns
4.7715	14.68		Significantly different (P < 0.05)?	No

## Sheet: SuppFig_7I
SUPPLEMENTARY FIGURE S7I: NUMBER OF MICROGLIA PRESENT IN IMAGING WINDOW PER ANIMAL
Number of microglia
	No emigration to PNS	Emigrated to PNS
Fish1	1	1
Fish2	3	1
Fish3	4	1
Fish4	2	1
Fish5	3	1
Fish6	1	1
Fish7	5	2
Fish8	1	1
Fish9	1	1

## Sheet: SuppFig_7J
SUPPLEMENTARY FIGURE 7J: AVERAGE MAXIMUM DISTANCE MICROGLIA TRAVELED OUTSIDE OF THE SPINAL CORD IN ANIMALS WITH MICROGLIA COMPARED TO ANIMALS WITHOUT MACROPHAGES
Maximum distance microglia traveled outside the spinal cord
Microglia in animal with microglia (um)	Microglia in animal without macrophages (um)		RAW STATS FROM PRISM
12.134	9.3		Table Analyzed	average distance outside spinal cord
14.666	7.85
12.56	5.75		Column B	No Macrophages
12.133			vs.	vs.
			Column A	Microglia
Maximum distance microglia traveled outside the spinal cord
Microglia in animal with microglia (um)	Microglia in animal without macrophages (um)		Unpaired t test
12.8732	7.63333		P value	0.0055
			P value summary	**
			Significantly different (P < 0.05)?	Yes
			One- or two-tailed P value?	Two-tailed
			t, df	t=4.673, df=5
			How big is the difference?
			Mean of column A	12.87
			Mean of column B	7.633
			Difference between means (B - A) ± SEM	-5.240 ± 1.121
			95% confidence interval	-8.122 to -2.357
			R squared (eta squared)	0.8137
			F test to compare variances
			F, DFn, Dfd	2.169, 2, 3
			P value	0.5228
			P value summary	ns
			Significantly different (P < 0.05)?	No

## Sheet: SuppFig_7K
SUPPLEMENTARY FIGURE 7K: AVERAGE TIME MICROGLIA SPENT IN PNS 5 HOURS POST-ABLATION IN ANIMALS WITH MICROGLIA COMPARED TO ANIMALS WITHOUT MACROPHAGES
Time spent in PNS (hours)			RAW STATS FROM PRISM
With Macrophages (hours)	Without Macrophages (hours)		Column B	no mic
2.33333	2.63		vs.	vs.
1.23333	2.73		Column A	mic
2.38333	5.125
2.71667	2.535		Unpaired t test
2.46667	2.9		P value	0.1466
3.01667			P value summary	ns
			Significantly different (P < 0.05)?	No
Average Time spent in PNS (hours)			One- or two-tailed P value?	Two-tailed
With Macrophages (hours)	Without Macrophages (hours)		t, df	t=1.590, df=9
2.35833	3.184
			How big is the difference?
			Mean of column A	2.358
			Mean of column B	3.184
			Difference between means (B - A) ± SEM	0.8257 ± 0.5194
			95% confidence interval	-0.3494 to 2.001
			R squared (eta squared)	0.2192
			F test to compare variances
			F, DFn, Dfd	3.248, 4, 5
			P value	0.2284
			P value summary	ns
			Significantly different (P < 0.05)?	No

## Sheet: SuppFig_7L
SUPPLEMENTARY FIGURE 7L: AVERAGE NUMBER OF MICROGLIA AND OLIGODENDROCYTES THE EMIGRATE TO THE PNS FOLLOWING VARYING CATEGORY AVULSION
Average number of cells that emigrated to PNS
	Microglia	Oligodendrocytes
Category I	3	0
Category II	5	0
Category III	8	1
