# Supplementary material for: Microglia exit the CNS in spinal root avulsion
Source: PLoS Biol. 2019 Feb 22;17(2):e3000159. doi: 10.1371/journal.pbio.3000159 (PMC6402705; doi:10.1371/journal.pbio.3000159)
Supplement: S12 Data — All raw data and statistical values represented in different spreadsheet tabs per figure for S8A, S8C and S8E Fig. (XLSX) [file pbio.3000159.s046.xlsx]

## Sheet: SuppFig_8A
SUPPLEMENTARY FIGURE 8A: MIGRATION PLOT OF MICROGLIA AND MACROPHAGES RESPONSE DURING PERIPHERAL INJURY
X,Y, coordinates of microglia			X,Y, coordinates of macrophage 1			X,Y, coordinates of macrophage 2
X	Y		X	Y		X	Y
99.667	14.3		9.533	-134.334		71.5	-71.934
89.7	9.534		1.733	-129.134		55.9	-68.467
81.033	7.367		0	-124.8		32.5	-59.8
71.933	6.067		-7.8	-123.067		19.067	-55.9
57.2	2.167		-7.8	-123.067		13	-50.7
31.633	0.433		-7.367	-123.067		7.367	-46.8
13.867	4.333		-3.9	-123.067		6.933	-44.634
24.267	4.766		-3.9	-120.467		6.933	-41.167
26.433	4.766		-3.9	-115.267		6.933	-40.3
-3.467	14.3		-10.833	-110.934		2.167	-39.434
-25.567	20.366		-11.267	-108.334		2.167	-39.434
-35.1	21.666		-12.567	-107.034		2.167	-39
-32.067	21.233		-12.567	-107.034		2.6	-37.267
-30.333	21.233		-12.567	-107.034		2.6	-37.267
-45.933	21.233		-12.567	-106.6		0.433	-39.867
-65	21.233		-17.767	-101.834		-0.867	-44.634
-80.6	23.833		-17.767	-101.834		-0.867	-44.634
-87.1	24.7		-18.2	-100.967		-2.6	-48.1
-87.1	24.7		-17.767	-100.534		-2.6	-48.1
-87.1	24.7		-17.767	-100.534		-2.6	-47.667
-85.367	24.7		-17.767	-98.367		6.067	-44.634
-76.7	23.4		-17.333	-95.767		6.067	-44.634
-76.7	23.4		-15.167	-91.867		7.8	-44.634
-63.7	22.1		-14.733	-88.4		8.233	-42.467
-30.333	13.866		-14.3	-85.8		13	-42.467
-22.533	10.833		-12.567	-83.2		16.467	-44.634
-10.4	11.266		-12.567	-82.767		21.233	-43.334
-1.733	11.266		-11.7	-82.767		27.733	-41.6
6.067	10.4		-11.7	-79.734
17.333	7.366		-11.7	-79.734
			-9.967	-75.4
			-9.967	-75.4
			-9.967	-75.4
			-9.967	-75.4
			-9.967	-75.4
			-9.967	-75.4
			-9.967	-75.4

## Sheet: SuppFig_8C
SUPPLEMENTARY FIGURE 8C: PERCENTAGE OF MOVIES WITH MICROGLIA MIGRATION TO PNS ACROSS SENSORY ROOT, PERIPHERAL MIXED NERVE, AND CNS LESIONS
	# movies	# movies with exit	% movies with exit
Sensory root	17	7	40	(7/17)
Peripheral mixed nerve	5	0	0	(0/5)
CNS lesion	5	0	0	(0/5)

## Sheet: SuppFig_8D
SUPPLEMENTARY FIGURE 8D: PERCENTAGE OF MICROGLIA THE RESPOND TO INJURY AND EMIGRATE TO THE PNS ACROSS SENSORY ROOT AVULSION, PERIPHERAL MIXED NERVE INJURY, AND CNS LESION
	Percentage of microglia
	Respond to Injury	Emigrate to PNS
Sensory root avulsion	100	41.176
Peripheral mixed nerve injury	0	0
CNS lesion	100	0

## Sheet: SuppFig_8E
SUPPLEMENTARY FIGURE 8E: AVERAGE NUMBER OF MACROPHAGES THAT RESPOND TO SENSORY ROOT AVULSION, PERIPHERAL MIXED NERVE INJURY, AND CNS LESION
Number of macrophages				RAW STATS FROM PRISM
Sensory root avulsion	Peripheral mixed nerve injury	CNS lesion		Table Analyzed	Data 7		Table Analyzed	Data 7		Table Analyzed	Data 7
12	2	0
8	2	2		Column C	CNS lesion		Column B	Peripheral mixed nerve injury		Column C	CNS lesion
7	3	0		vs.	vs.		vs.	vs.		vs.	vs.
3	3	1		Column A	Sensory root avulsion		Column A	Sensory root avulsion		Column B	Peripheral mixed nerve injury
4	2
1				Unpaired t test			Unpaired t test			Unpaired t test
2				P value	0.0738		P value	0.2288		P value	0.0136
1				P value summary	ns		P value summary	ns		P value summary	*
3				Significantly different (P < 0.05)?	No		Significantly different (P < 0.05)?	No		Significantly different (P < 0.05)?	Yes
				One- or two-tailed P value?	Two-tailed		One- or two-tailed P value?	Two-tailed		One- or two-tailed P value?	Two-tailed
Average number of macrophages				t, df	t=1.976 df=11		t, df	t=1.268 df=12		t, df	t=3.274 df=7
Sensory root avulsion	Peripheral mixed nerve injury	CNS lesion
4.55556	2.4	0.75		How big is the difference?			How big is the difference?			How big is the difference?
				Mean ± SEM of column A	4.556 ± 1.237, n=9		Mean ± SEM of column A	4.556 ± 1.237, n=9		Mean ± SEM of column B	2.4 ± 0.2449, n=5
				Mean ± SEM of column C	0.75 ± 0.4787, n=4		Mean ± SEM of column B	2.4 ± 0.2449, n=5		Mean ± SEM of column C	0.75 ± 0.4787, n=4
				Difference between means	-3.806 ± 1.926		Difference between means	-2.156 ± 1.7		Difference between means	-1.65 ± 0.5039
				95% confidence interval	-8.044 to 0.4331		95% confidence interval	-5.859 to 1.548		95% confidence interval	-2.842 to -0.4584
				R squared (eta squared)	0.262		R squared (eta squared)	0.1182		R squared (eta squared)	0.605
				F test to compare variances			F test to compare variances			F test to compare variances
				F, DFn, Dfd	15.03, 8, 3		F, DFn, Dfd	45.93, 8, 4		F, DFn, Dfd	3.056, 3, 4
				P value	0.0477		P value	0.0023		P value	0.3088
				P value summary	*		P value summary	**		P value summary	ns
				Significantly different (P < 0.05)?	Yes		Significantly different (P < 0.05)?	Yes		Significantly different (P < 0.05)?	No
