# Supplementary material for: Microglia exit the CNS in spinal root avulsion
Source: PLoS Biol. 2019 Feb 22;17(2):e3000159. doi: 10.1371/journal.pbio.3000159 (PMC6402705; doi:10.1371/journal.pbio.3000159)
Supplement: S13 Data — All raw data and statistical values represented in different spreadsheet tabs per figure for S9B, S9I, S9N and S9O Fig. (XLSX) [file pbio.3000159.s047.xlsx]

## Sheet: SuppFig_9B
SUPPLEMENTARY FIGURE 9B: MIGRATION PLOT OF MICROGLIA 1 EXITING THE CNS
X,Y coordinates for migration plot of microglia emigration to PNS
X	Y
260	-14.667
234.666	-12
221.333	-12
201.333	-12
178.666	-9.334
90.666	-12
52	-4
-10.667	5.333
-65.334	0
-156	2.666
-220	8
-281.334	2.666
-318.667	0
-342.667	0
-361.334	2.666
-365.334	4
-365.334	5.333
-368	8
-368	8
-368	8
-372	9.333
-372	9.333
-374.667	10.666
-374.667	12
-381.334	12
-388	14.666
-396	20
-396	20
-396	24
-393.334	24
-393.334	24
-393.334	24
-393.334	24
-393.334	24
-393.334	24
-393.334	24
-389.334	24
-384	22.666
-378.667	21.333
-374.667	20
-370.667	18.666
-366.667	18.666
-364	24
-364	24
-360	24
-353.334	25.333
-350.667	26.666
-346.667	26.666
-344	26.666
-342.667	18.666
-342.667	16
-354.667	16
-362.667	16
-369.334	18.666
-374.667	22.666
-376	24
-374.667	24
-369.334	24
-362.667	22.666
-360	21.333
-357.334	20
-357.334	20
-360	17.333
-360	17.333
-360	17.333
-360	17.333
-362.667	17.333
-362.667	20
-362.667	20
-362.667	20
-362.667	20
-362.667	20
-362.667	20
-362.667	20
-362.667	20
-362.667	20
-362.667	20
-362.667	20
-362.667	20
-362.667	20
-362.667	20
-362.667	20
-362.667	20
-362.667	20
-362.667	20
-362.667	20
-362.667	20
-362.667	20
-362.667	20
-368	25.333
-368	25.333
-368	25.333
-366.667	16
-365.334	14.666
-356	24
-350.667	30.666
-354.667	30.666
-369.334	21.333
-369.334	21.333
-374.667	10.666
-373.334	9.333
-360	12
-357.334	13.333
-357.334	17.333
-356	21.333
-356	21.333
-356	21.333
-356	21.333
-369.334	22.666
-369.334	24
-362.667	24
-357.334	25.333
-357.334	25.333
-365.334	16
-365.334	14.666
-368	6.666
-368	5.333
-368	1.333
-368	-2.667
-368	-2.667
-368	-2.667
-368	-2.667
-368	-2.667
-368	-2.667
-368	-6.667
-369.334	-12
-369.334	-12
-369.334	-12
-369.334	-12
-369.334	-12
-365.334	-9.334
-365.334	-9.334
-365.334	-9.334
-365.334	-5.334
-361.334	0
-357.334	6.666
-356	10.666
-356	10.666
-356	10.666
-356	10.666
-356	10.666
-360	9.333
-361.334	9.333
-364	9.333
-364	9.333
-364	9.333
-364	9.333
-364	9.333
-364	9.333
-364	9.333
-358.667	10.666
-358.667	10.666
-358.667	10.666
-358.667	10.666
-356	10.666
-354.667	10.666
-354.667	10.666
-354.667	10.666
-354.667	10.666
-354.667	10.666
-354.667	10.666
-354.667	10.666
-350.667	10.666
-350.667	10.666
-350.667	10.666
-350.667	10.666
-350.667	10.666
-350.667	10.666
-350.667	10.666
-350.667	10.666
-350.667	10.666
-350.667	10.666
-348	9.333
-342.667	9.333
-342.667	8
-338.667	2.666
-338.667	2.666
-338.667	2.666
-338.667	2.666
-336	2.666
-336	2.666
-336	2.666
-337.334	4
-338.667	4
-350.667	-9.334
-350.667	-10.667
-357.334	-10.667
-357.334	-10.667
-356	-10.667
-337.334	-13.334
-337.334	-13.334
-334.667	-13.334
-328	-16
-322.667	-16
-316	-13.334
-314.667	-13.334
-314.667	-13.334
-314.667	-13.334
-314.667	-13.334
-314.667	-13.334
-314.667	-13.334
-310.667	-13.334
-305.334	-13.334
-296	-13.334
-296	-13.334
-296	-13.334
-288	-13.334
-288	-12
-288	-12
-288	-12
-289.334	-10.667
-289.334	-10.667
-282.667	-8
-282.667	-8
-268	-1.334
-266.667	1.333
-274.667	1.333
-274.667	1.333
-265.334	1.333
-264	1.333
-258.667	0
-256	0
-253.334	0
-245.334	1.333
-244	2.666
-244	2.666
-245.334	2.666
-245.334	2.666
-245.334	2.666
-249.334	2.666
-249.334	2.666
-249.334	2.666
-240	2.666
-230.667	1.333
-225.334	1.333
-218.667	0
-213.334	0
-217.334	-1.334
-218.667	-4
-218.667	-4
-228	-2.667
-228	-2.667
-228	-2.667
-228	-1.334
-218.667	-1.334
-212	1.333
-210.667	1.333
-209.334	1.333
-201.334	1.333
-201.334	1.333
-200	1.333
-198.667	0
-197.334	0
-196	-1.334
-196	-1.334
-196	-1.334
-196	-1.334
-196	-1.334
-192	-1.334
-192	-1.334
-189.334	-1.334
-184	-4
-174.667	-4
-174.667	-4
-169.334	-4
-165.334	5.333
-165.334	5.333
-166.667	5.333
-168	5.333
-169.334	5.333
-169.334	5.333
-170.667	5.333
-172	5.333
-172	9.333
-170.667	12
-170.667	14.666
-170.667	14.666
-168	14.666
-168	14.666

## Sheet: SuppFig_9C
SUPPLEMENTARY FIGURE 9C: DISTANCE OF MICROGLIA 1 TRAVELED FROM THE DORSAL SPINAL CORD INTO THE PNS OVER TIME
Distance microglia traveled outside of spinal cord over time
Time (hours)	Distance (um)
0	-14.667
0.033333	-12
0.066667	-12
0.1	-12
0.133333	-9.334
0.166667	-12
0.2	-4
0.233333	5.333
0.266667	0
0.3	2.666
0.333333	8
0.366667	2.666
0.4	0
0.433333	0
0.466667	2.666
0.5	4
0.533333	5.333
0.566667	8
0.6	8
0.633333	8
0.666667	9.333
0.7	9.333
0.733333	10.666
0.766667	12
0.8	12
0.833333	14.666
0.866667	20
0.9	20
0.933333	24
0.966667	24
1	24
1.03333	24
1.06667	24
1.1	24
1.13333	24
1.16667	24
1.2	24
1.23333	22.666
1.26667	21.333
1.3	20
1.33333	18.666
1.36667	18.666
1.4	24
1.43333	24
1.46667	24
1.5	25.333
1.53333	26.666
1.56667	26.666
1.6	26.666
1.63333	18.666
1.66667	16
1.7	16
1.73333	16
1.76667	18.666
1.8	22.666
1.83333	24
1.86667	24
1.9	24
1.93333	22.666
1.96667	21.333
2	20
2.03333	20
2.06667	17.333
2.1	17.333
2.13333	17.333
2.16667	17.333
2.2	17.333
2.23333	20
2.26667	20
2.3	20
2.33333	20
2.36667	20
2.4	20
2.43333	20
2.46667	20
2.5	20
2.53333	20
2.56667	20
2.6	20
2.63333	20
2.66667	20
2.7	20
2.73333	20
2.76667	20
2.8	20
2.83333	20
2.86667	20
2.9	20
2.93333	20
2.96667	25.333
3	25.333
3.03333	25.333
3.06667	16
3.1	14.666
3.13333	24
3.16667	30.666
3.2	30.666
3.23333	21.333
3.26667	21.333
3.3	10.666
3.33333	9.333
3.36667	12
3.4	13.333
3.43333	17.333
3.46667	21.333
3.5	21.333
3.53333	21.333
3.56667	21.333
3.6	22.666
3.63333	24
3.66667	24
3.7	25.333
3.73333	25.333
3.76667	16
3.8	14.666
3.83333	6.666
3.86667	5.333
3.9	1.333
3.93333	-2.667
3.96667	-2.667
4	-2.667
4.03333	-2.667
4.06667	-2.667
4.1	-2.667
4.13333	-6.667
4.16667	-12
4.2	-12
4.23333	-12
4.26667	-12
4.3	-12
4.33333	-9.334
4.36667	-9.334
4.4	-9.334
4.43333	-5.334
4.46667	0
4.5	6.666
4.53333	10.666
4.56667	10.666
4.6	10.666
4.63333	10.666
4.66667	10.666
4.7	9.333
4.73333	9.333
4.76667	9.333
4.8	9.333
4.83333	9.333
4.86667	9.333
4.9	9.333
4.93333	9.333
4.96667	9.333
5	10.666
5.03333	10.666
5.06667	10.666
5.1	10.666
5.13333	10.666
5.16667	10.666
5.2	10.666
5.23333	10.666
5.26667	10.666
5.3	10.666
5.33333	10.666
5.36667	10.666
5.4	10.666
5.43333	10.666
5.46667	10.666
5.5	10.666
5.53333	10.666
5.56667	10.666
5.6	10.666
5.63333	10.666
5.66667	10.666
5.7	10.666
5.73333	9.333
5.76667	9.333
5.8	8
5.83333	2.666
5.86667	2.666
5.9	2.666
5.93333	2.666
5.96667	2.666
6	2.666
6.03333	2.666
6.06667	4
6.1	4
6.13333	-9.334
6.16667	-10.667
6.2	-10.667
6.23333	-10.667
6.26667	-10.667
6.3	-13.334
6.33333	-13.334
6.36667	-13.334
6.4	-16
6.43333	-16
6.46667	-13.334
6.5	-13.334
6.53333	-13.334
6.56667	-13.334
6.6	-13.334
6.63333	-13.334
6.66667	-13.334
6.7	-13.334
6.73333	-13.334
6.76667	-13.334
6.8	-13.334
6.83333	-13.334
6.86667	-13.334
6.9	-12
6.93333	-12
6.96667	-12
7	-10.667
7.03333	-10.667
7.06667	-8
7.1	-8
7.13333	-1.334
7.16667	1.333
7.2	1.333
7.23333	1.333
7.26667	1.333
7.3	1.333
7.33333	0
7.36667	0
7.4	0
7.43333	1.333
7.46667	2.666
7.5	2.666
7.53333	2.666
7.56667	2.666
7.6	2.666
7.63333	2.666
7.66667	2.666
7.7	2.666
7.73333	2.666
7.76667	1.333
7.8	1.333
7.83333	0
7.86667	0
7.9	-1.334
7.93333	-4
7.96667	-4
8	-2.667
8.03333	-2.667
8.06667	-2.667
8.1	-1.334
8.13333	-1.334
8.16667	1.333
8.2	1.333
8.23333	1.333
8.26667	1.333
8.3	1.333
8.33333	1.333
8.36667	0
8.4	0
8.43333	-1.334
8.46667	-1.334
8.5	-1.334
8.53333	-1.334
8.56667	-1.334
8.6	-1.334
8.63333	-1.334
8.66667	-1.334
8.7	-4
8.73333	-4
8.76667	-4
8.8	-4
8.83333	5.333
8.86667	5.333
8.9	5.333
8.93333	5.333
8.96667	5.333
9	5.333
9.03333	5.333
9.06667	5.333
9.1	9.333
9.13333	12
9.16667	14.666
9.2	14.666
9.23333	14.666
9.26667	14.666

## Sheet: SuppFig_9D
SUPPLEMENTARY FIGURE 9D: MIGRATION PLOT OF MICROGLIA 2 EXITING THE CNS
X,Y coordinates for migration plot of microglia emigration to PNS
X	Y
52	-11.7
54.167	-10.834
51.134	-10.4
46.367	-9.1
35.967	-7.8
29.467	-5.634
17.334	-2.167
-5.2	-5.634
-13	-2.6
-27.733	1.733
-34.666	1.733
-38.133	1.733
-36.833	2.166
-36.833	3.466
-48.1	3.9
-49.833	4.333
-48.533	8.233
-44.2	11.266
-44.2	11.266
-44.633	11.7
-46.8	10.4
-46.8	9.966
-46.8	9.533
-46.366	9.533
-42.033	9.533
-41.166	9.533
-42.033	10.4
-45.066	11.266
-43.766	12.133
-41.6	12.133
-39.866	12.133
-39.866	12.133
-39.866	12.133
-39.866	12.133
-40.733	12.133
-40.733	12.133
-40.733	12.133
-40.733	12.133
-40.733	12.133
-40.733	12.133
-40.733	12.133
-40.733	12.133
-40.733	12.133
-40.733	12.133
-43.333	12.566
-43.333	12.566
-43.333	12.566
-43.333	12.566
-43.333	12.566
-43.333	12.566
-43.333	12.566
-43.333	12.566
-43.333	12.566
-43.333	12.566
9.96667
10

## Sheet: SuppFig_9E
SUPPLEMENTARY FIGURE 9E: DISTANCE OF MICROGLIA 2 TRAVELED FROM THE DORSAL SPINAL CORD INTO THE PNS OVER TIME
Distance microglia traveled outside of spinal cord over time
Time (hours)	Distance (um)
0	-11.7
0.033333	-10.834
0.066667	-10.4
0.1	-9.1
0.133333	-7.8
0.166667	-5.634
0.2	-2.167
0.233333	-5.634
0.266667	-2.6
0.3	1.733
0.333333	1.733
0.366667	1.733
0.4	2.166
0.433333	3.466
0.466667	3.9
0.5	4.333
0.533333	8.233
0.566667	11.266
0.6	11.266
0.633333	11.7
0.666667	10.4
0.7	9.966
0.733333	9.533
0.766667	9.533
0.8	9.533
0.833333	9.533
0.866667	10.4
0.9	11.266
0.933333	12.133
0.966667	12.133
1	12.133
1.03333	12.133
1.06667	12.133
1.1	12.133
1.13333	12.133
1.16667	12.133
1.2	12.133
1.23333	12.133
1.26667	12.133
1.3	12.133
1.33333	12.133
1.36667	12.133
1.4	12.133
1.43333	12.133
1.46667	12.566
1.5	12.566
1.53333	12.566
1.56667	12.566
1.6	12.566
1.63333	12.566
1.66667	12.566
1.7	12.566
1.73333	12.566
1.76667	12.566

## Sheet: SuppFig_9F
SUPPLEMENTARY FIGURE 9F: MIGRATION PLOT OF MICROGLIA 3 EXITING THE CNS
X,Y coordinates for migration plot of microglia emigration to PNS
X	Y
134.766	-15.6
134.766	-15.6
136.933	-16.034
143	-16.034
143.433	-16.034
147.766	-16.034
147.766	-16.034
147.766	-16.034
146.033	-16.467
144.3	-16.467
144.3	-16.467
144.3	-16.467
143.433	-16.467
139.533	-15.167
122.633	-13.867
109.633	-14.734
102.266	-16.034
100.1	-16.467
99.233	-16.467
99.233	-16.467
82.333	-14.734
74.533	-14.3
67.166	-12.567
52.433	-10.834
39.866	-10.834
20.366	-5.2
7.8	-3.467
-4.334	-1.3
-16.467	-2.6
-23.834	-5.2
-28.167	-7.8
-29.9	-10.4
-31.634	-11.267
-31.634	-11.267
-27.3	-12.567
-27.3	-12.567
-27.3	-12.567
-27.3	-12.567
-27.3	-12.567
-26	-12.567
-26	-12.567
-26	-12.567
-26	-12.567
-26	-12.567
-25.567	-12.134
-25.567	-11.7
-25.134	-9.967
-25.134	-9.967
-25.134	-9.967
-25.134	-9.967
-25.567	-11.7
-26	-14.3
-27.3	-17.334
-28.6	-19.5
-28.6	-19.5
-28.6	-19.934
-30.334	-21.234
-30.334	-21.234
-30.334	-21.234
-31.2	-22.1
-31.2	-22.1
-31.2	-22.1
-31.2	-22.1
-31.2	-22.1
-31.2	-22.1
-31.2	-22.1
-31.2	-19.5
-31.2	-19.5
-31.2	-19.5
-29.034	-19.5
-29.034	-19.5
-29.034	-19.5
-29.034	-19.5
-29.034	-19.5
-29.034	-19.5
-29.034	-19.5
-29.034	-19.5
-29.034	-19.5
-29.034	-19.5
-29.034	-19.5
-29.034	-19.5
-29.034	-19.5
-29.034	-19.5
-29.034	-19.5
-29.034	-19.5
-29.034	-19.5
-29.034	-19.5
-29.9	-19.5
-30.334	-19.934
-30.334	-19.934
-30.334	-19.934
-30.334	-19.934
-30.334	-19.934
-30.334	-19.934
-30.334	-19.934
-30.334	-19.934
-30.334	-19.934
-30.334	-19.934
-30.334	-19.934
-30.334	-19.934
-30.334	-19.934
-30.334	-19.934
-30.334	-19.934
-30.334	-19.934
-32.067	-19.934
-32.067	-19.5
-32.067	-19.067
-32.067	-17.767
-31.634	-17.334
-30.767	-17.334
-28.6	-17.334
-28.167	-17.334
-28.167	-16.9
-28.167	-13.434
-29.034	-13
-29.034	-13
-30.334	-13.434
-30.767	-14.734
-32.067	-16.9
-32.934	-19.067
-33.367	-20.8
-33.367	-20.8
-34.234	-21.234
-34.234	-21.234
-34.234	-21.234
-34.667	-20.8
-33.8	-19.067
-32.067	-17.767
-32.067	-17.767
-30.767	-16.467
-29.9	-16.034
-29.9	-16.034
-29.9	-16.034
-29.9	-15.6
-29.9	-15.6
-29.9	-15.6
-30.334	-15.6
-30.767	-15.6
-31.634	-15.6
-32.5	-16.034
-32.5	-16.034
-32.934	-16.9
-32.934	-17.767
-32.934	-17.767
-32.934	-19.934
-32.934	-20.8
-32.934	-20.8
-32.934	-20.8
-31.634	-21.234
-31.634	-21.234
-31.634	-18.2
-31.634	-17.767
-31.2	-16.034
-31.2	-16.034
-28.167	-15.6
-28.167	-15.6
-28.167	-15.6
-28.167	-15.6
-29.9	-16.034
-29.9	-16.034
-29.9	-16.034
-31.2	-16.9
-31.2	-16.9
-31.2	-16.9
-31.2	-16.9
-29.9	-16.034
-29.9	-16.034
-29.9	-16.034
-29.9	-16.034
-30.767	-16.034
-31.2	-16.467
-31.634	-16.467
-31.634	-16.467
-31.634	-16.467
-31.634	-16.467
-31.634	-16.467
-30.334	-17.334
-30.334	-17.334
-28.6	-17.334
-28.6	-17.334
-28.6	-17.334
-28.6	-17.334
-28.6	-17.334
-30.334	-16.467
-30.334	-16.467
-30.334	-16.467
-29.9	-16.034
-28.6	-16.034
-27.734	-15.6
-27.734	-15.6
-27.734	-15.6
-27.734	-15.6
-27.734	-15.6
-28.6	-15.6
-28.6	-15.6
-28.6	-15.6
-28.6	-15.6
-28.6	-15.6
-27.734	-17.334
-27.734	-17.334
-27.734	-17.767
-27.3	-18.2
-27.3	-18.2
-26	-17.334
-26	-17.334
-25.567	-17.334
-25.567	-15.6
-25.567	-15.167
-25.134	-15.167
-24.7	-14.734
-24.7	-14.734
-24.267	-14.734
-24.267	-14.734
-23.834	-14.734
-23.4	-14.734
-23.4	-14.734
-23.4	-14.734
-23.4	-14.734
-23.4	-14.734
-23.4	-14.734
-20.8	-14.734
-20.8	-14.734
-20.8	-14.734
-20.8	-14.734
-20.8	-14.734
-20.8	-14.734
-20.8	-14.734
-20.8	-14.734
-20.8	-16.034
-20.8	-16.9
-20.8	-17.334
-20.8	-17.767
-20.8	-17.767
-21.667	-17.767
-21.667	-17.767
-21.667	-17.767
-20.8	-17.767
-20.367	-17.334
-20.367	-17.334
-19.5	-17.334
-19.5	-17.334
-19.5	-17.334
-19.5	-17.334
-19.5	-17.334
-19.5	-16.467
-19.5	-16.467
-19.5	-16.034
-19.5	-16.034
-19.5	-16.034
-19.5	-16.034
-19.5	-16.034
-19.067	-16.034
-19.067	-16.034
-19.067	-16.034
-19.067	-16.034
-19.067	-16.034
-19.067	-16.034
-19.067	-16.034
-19.067	-16.034
-19.067	-16.034
-19.067	-16.034
-18.634	-16.034
-18.634	-17.334
-18.634	-18.634
-18.634	-18.634
-18.634	-19.5
-18.634	-19.934
-19.5	-19.934
-19.5	-19.934
-19.5	-19.934
-18.634	-19.5
-18.2	-19.067
-18.2	-19.067
-18.2	-19.067
-18.2	-19.067
-17.767	-18.634
-17.767	-18.634
-17.334	-17.334
-17.334	-17.334
-17.334	-17.334
-17.334	-17.334
-17.334	-17.334
-18.2	-17.334
-18.2	-17.334
-18.2	-17.334
-18.2	-17.334
-18.2	-17.334
-18.2	-17.334
-18.2	-17.334
-16.9	-17.334
-16.9	-17.334
-16.9	-17.334
-14.734	-16.467
-14.734	-16.467
-14.734	-16.467
-15.6	-16.467
-16.034	-16.467
-16.9	-17.334
-18.2	-18.634
-18.2	-18.634
-20.367	-18.634
-20.8	-19.067
-20.8	-19.067
-20.8	-19.067
-20.8	-19.067
-21.234	-20.367
-19.5	-22.1
-19.5	-22.1
-18.634	-22.1
-18.2	-22.1
-18.2	-22.1
-18.2	-22.1
-18.2	-22.1
-17.334	-22.1
-17.334	-22.1
-17.334	-22.1
-17.334	-22.1
-16.9	-22.1
-16.034	-22.1
-16.034	-22.1
-16.034	-22.1
-16.034	-22.1
-16.034	-22.1
-16.9	-20.8
-16.9	-20.8
-17.334	-20.8
-17.767	-20.8
-17.767	-20.8
-18.2	-20.8
-18.2	-20.8
-18.2	-20.8
-18.2	-20.8
-16.9	-20.8
-14.3	-20.8
-13	-20.8
-11.267	-20.367
-11.267	-20.367
-11.267	-20.367
-8.667	-14.734
-3.9	-14.734
1.3	-12.134
2.6	-10.834
2.6	-10.834
3.9	-5.634
3.9	-5.634
4.766	-2.167
4.766	-1.3
6.5	-0.434
8.666	2.166
9.1	3.466
9.1	5.2
9.1	5.2
9.1	5.2
9.1	5.2
9.966	5.633
10.4	6.066
10.833	6.066
10.833	8.233
10.833	8.233
10.833	8.233
10.833	8.233
10.833	8.233
10.833	6.066
9.966	4.766
9.966	4.766
12.133	4.333
15.6	5.633
16.9	5.633
17.766	6.066
19.933	6.066
19.933	6.066
13.866	6.933
13.866	6.933
16.033	6.933
14.733	6.933
10.833	6.933
10.4	6.933
10.4	6.933
11.266	6.933
13.866	6.5
15.166	6.5
15.6	6.5
12.566	6.066
12.566	6.066
13.866	5.633
15.166	5.633
16.033	5.633
16.9	5.633
16.9	5.633
18.633	6.066
17.333	6.5
15.6	6.933
14.3	6.5
14.3	6.5
14.3	6.5
17.766	6.5
18.633	6.5
19.933	6.5
19.933	6.5
19.933	6.5
20.366	6.5
19.066	3.9
17.333	3.466
17.333	2.6
16.9	1.3
18.2	-1.3
19.933	-3.034
19.933	-6.067
15.6	-9.1
9.966	-12.134
6.5	-13.434
6.5	-13.434
6.5	-13.434
3.033	-13.867
3.033	-13.867
3.033	-13.867
4.766	-13.867
6.066	-8.234
8.666	-5.2
9.1	-3.9
9.533	-3.467
9.533	-3.034
10.833	-2.167
14.3	-0.867
16.466	1.3
17.766	3.466
18.2	5.633
18.633	6.5
19.066	9.966
19.5	10.4
21.666	11.7
21.666	11.7
21.666	11.7
21.666	11.7
20.8	12.133
19.933	10.4
19.933	9.966
21.233	8.233
23.833	7.366
24.266	7.366
22.966	6.066
20.8	5.633
19.933	5.633
19.5	5.633
19.5	5.633
18.2	5.2
17.766	5.2
17.766	5.2
17.766	5.2
17.766	5.2
17.333	4.766
17.333	4.766
15.166	1.3
14.733	1.3
14.3	-0.867
14.3	-1.3
14.3	-1.3
13.433	-4.767
12.566	-6.5
10.833	-9.967
9.1	-10.4
9.1	-10.4
11.7	-8.234
16.033	-3.9
17.333	0
17.766	0.866
17.766	2.6
17.766	4.333
17.766	4.333
17.766	5.633
16.466	5.633
13.866	6.066
13.866	6.066
13.866	6.066
13.866	6.066
14.733	6.066
18.2	5.633
18.633	4.766
19.066	2.6
18.2	-0.434
18.2	-2.167
18.2	-6.067
18.633	-7.367
18.633	-7.8
18.633	-7.8
18.633	-7.8
18.633	-7.8
18.633	-7.8
24.266	-8.667
26	-5.2
26	-5.2
24.266	-3.9
20.366	-3.9
18.633	-3.467
15.166	-3.467
14.733	-3.467
14.733	-3.467
13	-2.6
13	-1.734
19.933	-1.3
22.533	-0.867
25.133	-0.434
25.566	-0.434
18.633	0.433
15.166	0.866
15.166	0.866
15.166	0.866
15.166	0.866
15.166	0.866
18.633	0.866
22.1	0.866
23.833	0.866
23.833	0.866
23.833	0.866
23.833	0.866
23.833	0.433
22.1	-0.867
16.466	-1.3
16.466	-1.3
16.466	-1.3
13.866	-1.3
13.866	-0.434
13.866	0
16.033	0.433
16.033	0.433
16.033	1.733
16.033	1.733
16.9	2.166
19.933	2.166
19.933	4.766
19.933	6.066
19.933	6.066
13.866	0
13.866	0
13	-3.9
14.733	-2.6
17.333	0.433
18.2	2.6
19.066	5.633
20.366	7.8
20.366	7.8
19.066	7.366
18.633	5.633
18.633	3.9
17.766	1.733
17.766	1.733
17.333	0
17.333	0
16.9	-0.434
16.466	-0.434
16.466	-0.434
16.033	-0.434
16.033	-0.434
16.033	-0.434
16.033	-0.434
16.033	-0.434
16.033	-0.434
14.733	-2.6
14.733	-3.467
14.733	-5.634
14.733	-5.634
12.566	-6.5
12.566	-6.5
12.566	-6.5
12.566	-6.5
12.566	-6.5
12.566	-6.5
12.566	-6.5
12.566	-6.5

## Sheet: SuppFig_9G
SUPPLEMENTARY FIGURE 9G: DISTANCE OF MICROGLIA 3 TRAVELED FROM THE DORSAL SPINAL CORD INTO THE PNS OVER TIME
Distance microglia traveled outside of spinal cord over time
Time (hours)	Distance (um)
0	-15.6
0.033333	-15.6
0.066667	-16.034
0.1	-16.034
0.133333	-16.034
0.166667	-16.034
0.2	-16.034
0.233333	-16.034
0.266667	-16.467
0.3	-16.467
0.333333	-16.467
0.366667	-16.467
0.4	-16.467
0.433333	-15.167
0.466667	-13.867
0.5	-14.734
0.533333	-16.034
0.566667	-16.467
0.6	-16.467
0.633333	-16.467
0.666667	-14.734
0.7	-14.3
0.733333	-12.567
0.766667	-10.834
0.8	-10.834
0.833333	-5.2
0.866667	-3.467
0.9	-1.3
0.933333	-2.6
0.966667	-5.2
1	-7.8
1.03333	-10.4
1.06667	-11.267
1.1	-11.267
1.13333	-12.567
1.16667	-12.567
1.2	-12.567
1.23333	-12.567
1.26667	-12.567
1.3	-12.567
1.33333	-12.567
1.36667	-12.567
1.4	-12.567
1.43333	-12.567
1.46667	-12.134
1.5	-11.7
1.53333	-9.967
1.56667	-9.967
1.6	-9.967
1.63333	-9.967
1.66667	-11.7
1.7	-14.3
1.73333	-17.334
1.76667	-19.5
1.8	-19.5
1.83333	-19.934
1.86667	-21.234
1.9	-21.234
1.93333	-21.234
1.96667	-22.1
2	-22.1
2.03333	-22.1
2.06667	-22.1
2.1	-22.1
2.13333	-22.1
2.16667	-22.1
2.2	-19.5
2.23333	-19.5
2.26667	-19.5
2.3	-19.5
2.33333	-19.5
2.36667	-19.5
2.4	-19.5
2.43333	-19.5
2.46667	-19.5
2.5	-19.5
2.53333	-19.5
2.56667	-19.5
2.6	-19.5
2.63333	-19.5
2.66667	-19.5
2.7	-19.5
2.73333	-19.5
2.76667	-19.5
2.8	-19.5
2.83333	-19.5
2.86667	-19.5
2.9	-19.5
2.93333	-19.934
2.96667	-19.934
3	-19.934
3.03333	-19.934
3.06667	-19.934
3.1	-19.934
3.13333	-19.934
3.16667	-19.934
3.2	-19.934
3.23333	-19.934
3.26667	-19.934
3.3	-19.934
3.33333	-19.934
3.36667	-19.934
3.4	-19.934
3.43333	-19.934
3.46667	-19.934
3.5	-19.5
3.53333	-19.067
3.56667	-17.767
3.6	-17.334
3.63333	-17.334
3.66667	-17.334
3.7	-17.334
3.73333	-16.9
3.76667	-13.434
3.8	-13
3.83333	-13
3.86667	-13.434
3.9	-14.734
3.93333	-16.9
3.96667	-19.067
4	-20.8
4.03333	-20.8
4.06667	-21.234
4.1	-21.234
4.13333	-21.234
4.16667	-20.8
4.2	-19.067
4.23333	-17.767
4.26667	-17.767
4.3	-16.467
4.33333	-16.034
4.36667	-16.034
4.4	-16.034
4.43333	-15.6
4.46667	-15.6
4.5	-15.6
4.53333	-15.6
4.56667	-15.6
4.6	-15.6
4.63333	-16.034
4.66667	-16.034
4.7	-16.9
4.73333	-17.767
4.76667	-17.767
4.8	-19.934
4.83333	-20.8
4.86667	-20.8
4.9	-20.8
4.93333	-21.234
4.96667	-21.234
5	-18.2
5.03333	-17.767
5.06667	-16.034
5.1	-16.034
5.13333	-15.6
5.16667	-15.6
5.2	-15.6
5.23333	-15.6
5.26667	-16.034
5.3	-16.034
5.33333	-16.034
5.36667	-16.9
5.4	-16.9
5.43333	-16.9
5.46667	-16.9
5.5	-16.034
5.53333	-16.034
5.56667	-16.034
5.6	-16.034
5.63333	-16.034
5.66667	-16.467
5.7	-16.467
5.73333	-16.467
5.76667	-16.467
5.8	-16.467
5.83333	-16.467
5.86667	-17.334
5.9	-17.334
5.93333	-17.334
5.96667	-17.334
6	-17.334
6.03333	-17.334
6.06667	-17.334
6.1	-16.467
6.13333	-16.467
6.16667	-16.467
6.2	-16.034
6.23333	-16.034
6.26667	-15.6
6.3	-15.6
6.33333	-15.6
6.36667	-15.6
6.4	-15.6
6.43333	-15.6
6.46667	-15.6
6.5	-15.6
6.53333	-15.6
6.56667	-15.6
6.6	-17.334
6.63333	-17.334
6.66667	-17.767
6.7	-18.2
6.73333	-18.2
6.76667	-17.334
6.8	-17.334
6.83333	-17.334
6.86667	-15.6
6.9	-15.167
6.93333	-15.167
6.96667	-14.734
7	-14.734
7.03333	-14.734
7.06667	-14.734
7.1	-14.734
7.13333	-14.734
7.16667	-14.734
7.2	-14.734
7.23333	-14.734
7.26667	-14.734
7.3	-14.734
7.33333	-14.734
7.36667	-14.734
7.4	-14.734
7.43333	-14.734
7.46667	-14.734
7.5	-14.734
7.53333	-14.734
7.56667	-14.734
7.6	-16.034
7.63333	-16.9
7.66667	-17.334
7.7	-17.767
7.73333	-17.767
7.76667	-17.767
7.8	-17.767
7.83333	-17.767
7.86667	-17.767
7.9	-17.334
7.93333	-17.334
7.96667	-17.334
8	-17.334
8.03333	-17.334
8.06667	-17.334
8.1	-17.334
8.13333	-16.467
8.16667	-16.467
8.2	-16.034
8.23333	-16.034
8.26667	-16.034
8.3	-16.034
8.33333	-16.034
8.36667	-16.034
8.4	-16.034
8.43333	-16.034
8.46667	-16.034
8.5	-16.034
8.53333	-16.034
8.56667	-16.034
8.6	-16.034
8.63333	-16.034
8.66667	-16.034
8.7	-16.034
8.73333	-17.334
8.76667	-18.634
8.8	-18.634
8.83333	-19.5
8.86667	-19.934
8.9	-19.934
8.93333	-19.934
8.96667	-19.934
9	-19.5
9.03333	-19.067
9.06667	-19.067
9.1	-19.067
9.13333	-19.067
9.16667	-18.634
9.2	-18.634
9.23333	-17.334
9.26667	-17.334
9.3	-17.334
9.33333	-17.334
9.36667	-17.334
9.4	-17.334
9.43333	-17.334
9.46667	-17.334
9.5	-17.334
9.53333	-17.334
9.56667	-17.334
9.6	-17.334
9.63333	-17.334
9.66667	-17.334
9.7	-17.334
9.73333	-16.467
9.76667	-16.467
9.8	-16.467
9.83333	-16.467
9.86667	-16.467
9.9	-17.334
9.93333	-18.634
9.96667	-18.634
10	-18.634
10.0333	-19.067
10.0667	-19.067
10.1	-19.067
10.1333	-19.067
10.1667	-20.367
10.2	-22.1
10.2333	-22.1
10.2667	-22.1
10.3	-22.1
10.3333	-22.1
10.3667	-22.1
10.4	-22.1
10.4333	-22.1
10.4667	-22.1
10.5	-22.1
10.5333	-22.1
10.5667	-22.1
10.6	-22.1
10.6333	-22.1
10.6667	-22.1
10.7	-22.1
10.7333	-22.1
10.7667	-20.8
10.8	-20.8
10.8333	-20.8
10.8667	-20.8
10.9	-20.8
10.9333	-20.8
10.9667	-20.8
11	-20.8
11.0333	-20.8
11.0667	-20.8
11.1	-20.8
11.1333	-20.8
11.1667	-20.367
11.2	-20.367
11.2333	-20.367
11.2667	-14.734
11.3	-14.734
11.3333	-12.134
11.3667	-10.834
11.4	-10.834
11.4333	-5.634
11.4667	-5.634
11.5	-2.167
11.5333	-1.3
11.5667	-0.434
11.6	2.166
11.6333	3.466
11.6667	5.2
11.7	5.2
11.7333	5.2
11.7667	5.2
11.8	5.633
11.8333	6.066
11.8667	6.066
11.9	8.233
11.9333	8.233
11.9667	8.233
12	8.233
12.0333	8.233
12.0667	6.066
12.1	4.766
12.1333	4.766
12.1667	4.333
12.2	5.633
12.2333	5.633
12.2667	6.066
12.3	6.066
12.3333	6.066
12.3667	6.933
12.4	6.933
12.4333	6.933
12.4667	6.933
12.5	6.933
12.5333	6.933
12.5667	6.933
12.6	6.933
12.6333	6.5
12.6667	6.5
12.7	6.5
12.7333	6.066
12.7667	6.066
12.8	5.633
12.8333	5.633
12.8667	5.633
12.9	5.633
12.9333	5.633
12.9667	6.066
13	6.5
13.0333	6.933
13.0667	6.5
13.1	6.5
13.1333	6.5
13.1667	6.5
13.2	6.5
13.2333	6.5
13.2667	6.5
13.3	6.5
13.3333	6.5
13.3667	3.9
13.4	3.466
13.4333	2.6
13.4667	1.3
13.5	-1.3
13.5333	-3.034
13.5667	-6.067
13.6	-9.1
13.6333	-12.134
13.6667	-13.434
13.7	-13.434
13.7333	-13.434
13.7667	-13.867
13.8	-13.867
13.8333	-13.867
13.8667	-13.867
13.9	-8.234
13.9333	-5.2
13.9667	-3.9
14	-3.467
14.0333	-3.034
14.0667	-2.167
14.1	-0.867
14.1333	1.3
14.1667	3.466
14.2	5.633
14.2333	6.5
14.2667	9.966
14.3	10.4
14.3333	11.7
14.3667	11.7
14.4	11.7
14.4333	11.7
14.4667	12.133
14.5	10.4
14.5333	9.966
14.5667	8.233
14.6	7.366
14.6333	7.366
14.6667	6.066
14.7	5.633
14.7333	5.633
14.7667	5.633
14.8	5.633
14.8333	5.2
14.8667	5.2
14.9	5.2
14.9333	5.2
14.9667	5.2
15	4.766
15.0333	4.766
15.0667	1.3
15.1	1.3
15.1333	-0.867
15.1667	-1.3
15.2	-1.3
15.2333	-4.767
15.2667	-6.5
15.3	-9.967
15.3333	-10.4
15.3667	-10.4
15.4	-8.234
15.4333	-3.9
15.4667	0
15.5	0.866
15.5333	2.6
15.5667	4.333
15.6	4.333
15.6333	5.633
15.6667	5.633
15.7	6.066
15.7333	6.066
15.7667	6.066
15.8	6.066
15.8333	6.066
15.8667	5.633
15.9	4.766
15.9333	2.6
15.9667	-0.434
16	-2.167
16.0333	-6.067
16.0667	-7.367
16.1	-7.8
16.1333	-7.8
16.1667	-7.8
16.2	-7.8
16.2333	-7.8
16.2667	-8.667
16.3	-5.2
16.3333	-5.2
16.3667	-3.9
16.4	-3.9
16.4333	-3.467
16.4667	-3.467
16.5	-3.467
16.5333	-3.467
16.5667	-2.6
16.6	-1.734
16.6333	-1.3
16.6667	-0.867
16.7	-0.434
16.7333	-0.434
16.7667	0.433
16.8	0.866
16.8333	0.866
16.8667	0.866
16.9	0.866
16.9333	0.866
16.9667	0.866
17	0.866
17.0333	0.866
17.0667	0.866
17.1	0.866
17.1333	0.866
17.1667	0.433
17.2	-0.867
17.2333	-1.3
17.2667	-1.3
17.3	-1.3
17.3333	-1.3
17.3667	-0.434
17.4	0
17.4333	0.433
17.4667	0.433
17.5	1.733
17.5333	1.733
17.5667	2.166
17.6	2.166
17.6333	4.766
17.6667	6.066
17.7	6.066
17.7333	0
17.7667	0
17.8	-3.9
17.8333	-2.6
17.8667	0.433
17.9	2.6
17.9333	5.633
17.9667	7.8
18	7.8
18.0333	7.366
18.0667	5.633
18.1	3.9
18.1333	1.733
18.1667	1.733
18.2	0
18.2333	0
18.2667	-0.434
18.3	-0.434
18.3333	-0.434
18.3667	-0.434
18.4	-0.434
18.4333	-0.434
18.4667	-0.434
18.5	-0.434
18.5333	-0.434
18.5667	-2.6
18.6	-3.467
18.6333	-5.634
18.6667	-5.634
18.7	-6.5
18.7333	-6.5
18.7667	-6.5
18.8	-6.5
18.8333	-6.5
18.8667	-6.5
18.9	-6.5
18.9333	-6.5

## Sheet: SuppFig_9H
SUPPLEMENTARY FIGURE 9H: MIGRATION PLOT OF MICROGLIA 4 EXITING THE CNS
X,Y coordinates for migration plot of microglia emigration to PNS
X	Y
-11.267	6.5
-2.167	5.2
-3.467	5.633
-2.167	9.533
-3.034	8.233
-18.2	-5.634
-11.267	-8.234
-1.3	-8.667
-1.3	-8.667
-6.934	-9.967
-9.967	-9.967
-12.134	-9.967
-6.934	-7.8
-4.334	-3.034
2.166	-0.867
9.1	0
15.6	0
24.266	-0.434
28.6	-0.434
35.533	-0.434
41.6	-0.434
48.966	1.733
52.433	2.166
59.8	0.866
64.133	-0.434
65.866	-0.434
67.166	-0.867
67.166	-3.034
69.766	-3.467
71.066	-3.467
71.933	-3.467
71.933	-3.467
73.233	-12.134

## Sheet: SuppFig_9I
SUPPLEMENTARY FIGURE 9I: DISTANCE OF MICROGLIA 4 TRAVELED FROM THE DORSAL SPINAL CORD INTO THE PNS OVER TIME
Distance microglia traveled outside of spinal cord over time
Time (hours)	Distance (um)
0	6.5
0.033333	5.2
0.066667	5.633
0.1	9.533
0.133333	8.233
0.166667	-5.634
0.2	-8.234
0.233333	-8.667
0.266667	-8.667
0.3	-9.967
0.333333	-9.967
0.366667	-9.967
0.4	-7.8
0.433333	-3.034
0.466667	-0.867
0.5	0
0.533333	0
0.566667	-0.434
0.6	-0.434
0.633333	-0.434
0.666667	-0.434
0.7	1.733
0.733333	2.166
0.766667	0.866
0.8	-0.434
0.833333	-0.434
0.866667	-0.867
0.9	-3.034
0.933333	-3.467
0.966667	-3.467
1	-3.467
1.03333	-3.467
1.06667	-12.134

## Sheet: SuppFig_9N
SUPPLEMENTARY FIGURE 9N: TOTAL NUMBER OF SOX10+ DEBRIS WITHIN MICROGLIA BEFORE PNS MIGRATION, COLLECTED IN PNS, AND CARRIED BACK TO CNS
sox10+ debris within microglia				RAW DATA FROM PRISM
Pre-PNS migration	Collected in PNS	Back to CNS		Table Analyzed	SuppFig 9N		Table Analyzed	SuppFig 9N		Table Analyzed	SuppFig 9N
4	2	2
3	5	5		Column B	Collected in PNS		Column C	Back to CNS		Column C	Back to CNS
1	3	4		vs.	vs.		vs.	vs.		vs.	vs.
0	3	3		Column A	Pre-PNS migration		Column A	Pre-PNS migration		Column B	Collected in PNS
3	6	3
1	2	1		Unpaired t test			Unpaired t test			Unpaired t test
				P value	0.1348		P value	0.27		P value	0.5846
Total sox10+ debris within microglia				P value summary	ns		P value summary	ns		P value summary	ns
Pre-PNS migration	Collected in PNS	Back to CNS		Significantly different (P < 0.05)?	No		Significantly different (P < 0.05)?	No		Significantly different (P < 0.05)?	No
12	21	18		One- or two-tailed P value?	Two-tailed		One- or two-tailed P value?	Two-tailed		One- or two-tailed P value?	Two-tailed
				t, df	t=1.627 df=10		t, df	t=1.168 df=10		t, df	t=0.5649 df=10
				How big is the difference?			How big is the difference?			How big is the difference?
				Mean ± SEM of column A	2 ± 0.6325, n=6		Mean ± SEM of column A	2 ± 0.6325, n=6		Mean ± SEM of column B	3.5 ± 0.6708, n=6
				Mean ± SEM of column B	3.5 ± 0.6708, n=6		Mean ± SEM of column C	3 ± 0.5774, n=6		Mean ± SEM of column C	3 ± 0.5774, n=6
				Difference between means	1.5 ± 0.922		Difference between means	1 ± 0.8563		Difference between means	-0.5 ± 0.8851
				95% confidence interval	-0.5542 to 3.554		95% confidence interval	-0.9081 to 2.908		95% confidence interval	-2.472 to 1.472
				R squared (eta squared)	0.2093		R squared (eta squared)	0.12		R squared (eta squared)	0.03093
				F test to compare variances			F test to compare variances			F test to compare variances
				F, DFn, Dfd	1.125, 5, 5		F, DFn, Dfd	1.2, 5, 5		F, DFn, Dfd	1.35, 5, 5
				P value	0.9003		P value	0.8463		P value	0.75
				P value summary	ns		P value summary	ns		P value summary	ns
				Significantly different (P < 0.05)?	No		Significantly different (P < 0.05)?	No		Significantly different (P < 0.05)?	No

## Sheet: SuppFig_9O
SUPPLEMENTARY FIGURE 9O: AREA OF INDIVIDUAL SOX10+ PUNCTA WITHIN MICROGLIA BEFORE PNS MIGRATION, COLLECTED IN PNS, AND CARRIED BACK TO CNS
Area of sox10+ puncta (um) within microglia				RAW STATS FROM PRISM
Pre-PNS migration	Collected in PNS	Back to CNS		Table Analyzed	SuppFig 9O		Table Analyzed	SuppFig 9O		Table Analyzed	SuppFig 9O
2.112	5.704	4.225
2.112	1.69	4.964		Column B	Collected in PNS		Column C	Back to CNS		Column C	Back to CNS
0.845	2.324	2.112		vs.	vs.		vs.	vs.		vs.	vs.
1.796	1.901	3.486		Column A	Pre-PNS migration		Column A	Pre-PNS migration		Column B	Collected in PNS
1.69	2.535	1.267
1.901	3.802	1.479		Unpaired t test			Unpaired t test			Unpaired t test
1.796	1.584	2.429		P value	0.1892		P value	0.0644		P value	0.499
2.641	2.112	2.112		P value summary	ns		P value summary	ns		P value summary	ns
1.796	1.69	1.901		Significantly different (P < 0.05)?	No		Significantly different (P < 0.05)?	No		Significantly different (P < 0.05)?	No
2.324	1.584	2.112		One- or two-tailed P value?	Two-tailed		One- or two-tailed P value?	Two-tailed		One- or two-tailed P value?	Two-tailed
3.802	1.479	1.373		t, df	t=1.346 df=28		t, df	t=1.935 df=25		t, df	t=0.6841 df=31
1.796	2.852	3.486
	2.746	5.07		How big is the difference?			How big is the difference?			How big is the difference?
	3.486	3.063		Mean ± SEM of column A	2.051 ± 0.2016, n=12		Mean ± SEM of column A	2.051 ± 0.2016, n=12		Mean ± SEM of column B	2.547 ± 0.2681, n=18
	1.796	3.38		Mean ± SEM of column B	2.547 ± 0.2681, n=18		Mean ± SEM of column C	2.831 ± 0.3214, n=15		Mean ± SEM of column C	2.831 ± 0.3214, n=15
	3.908			Difference between means	0.4958 ± 0.3684		Difference between means	0.7797 ± 0.4029		Difference between means	0.2839 ± 0.4151
	1.373			95% confidence interval	-0.2589 to 1.25		95% confidence interval	-0.05018 to 1.61		95% confidence interval	-0.5626 to 1.13
	3.274			R squared (eta squared)	0.06074		R squared (eta squared)	0.1303		R squared (eta squared)	0.01487
				F test to compare variances			F test to compare variances			F test to compare variances
				F, DFn, Dfd	2.654, 17, 11		F, DFn, Dfd	3.178, 14, 11		F, DFn, Dfd	1.198, 14, 17
				P value	0.1039		P value	0.0607		P value	0.7152
				P value summary	ns		P value summary	ns		P value summary	ns
				Significantly different (P < 0.05)?	No		Significantly different (P < 0.05)?	No		Significantly different (P < 0.05)?	No
