# Supplementary material for: Microglia exit the CNS in spinal root avulsion
Source: PLoS Biol. 2019 Feb 22;17(2):e3000159. doi: 10.1371/journal.pbio.3000159 (PMC6402705; doi:10.1371/journal.pbio.3000159)
Supplement: S15 Data — All raw data and statistical values represented in different spreadsheet tabs per figure for S11B, S11E and S11H Fig. (XLSX) [file pbio.3000159.s049.xlsx]

## Sheet: SuppFig_11B
SUPPLEMENTARY FIGURE S11B: PERCENTAGE OF ANIMAL EACH MICROGLIA SURVEYED
Microglia 1					Microglia 2					Microglia 3					Distance from anterior tip of animal to posterior tip (um)
X	Y		Distance (um)		X	Y		Distance (um)		X	Y		Distance (um)		Microglia 1	Microglia 2	Microglia 3
531.068	68.392		0.412		4296.33	429.333		16.4924		837.742	85.692		4.84422		967.788	1058.17	1328.92
530.656	68.392		1.236		4280.33	433.333		47.3468		842.075	87.858		9.62137
529.832	68.392		1.236		4249.67	437.333		66.6798		845.542	91.325		12.9854		Maximum distance traveled (um)
529.832	68.392		1.236		4231	442.667		153.008		849.442	91.325		14.1679		Microglia 1	Microglia 2	Microglia 3
529.832	68.392		1.236		4145.67	456		217.64		850.742	91.325		14.1679		535.454	988.827	637.05
529.832	68.392		2.76378		4080.33	456		333.805		850.742	91.325		13.3769
533.54	67.156		2.76378		3964.33	464		415.899		849.875	91.325		13.3769		Percentage of animal surveyed (%)
533.54	67.156		4.69752		3881.67	461.333		472.911		849.875	91.325		12.6335		Microglia 1	Microglia 2	Microglia 3
534.776	65.508		5.27617		3824.33	458.667		553.373		849.442	90.458		12.6335		55.3276	64.3457	47.9373
535.188	65.096		5.27617		3743	436		596.037		849.442	90.458		12.6335
535.188	65.096		6.18		3700.33	422.667		642.701		849.442	90.458		12.6335
536.012	64.684		6.18		3653.67	422.667		673.366		849.442	90.458		12.6335
536.012	64.684		6.18		3623	422.667		716.179		849.442	90.458		12.6335
536.012	64.684		6.18		3580.33	413.333		740.581		849.442	90.458		12.4766
536.012	64.684		6.18		3556.33	400		765.895		849.442	90.025		12.0867
536.012	64.684		6.18		3531	400		846.548		849.442	88.725		15.8972
536.012	64.684		6.18		3451	384		936.676		852.908	90.458		17.5592
536.012	64.684		6.18		3361.67	368		971.271		854.642	90.458		19.1302
536.012	64.684		6.18		3327	368		988.827		856.375	90.025		18.8137
536.012	64.684		6.18		3309.67	364		988.827		855.942	90.458		18.3942
536.012	64.684		6.18		3309.67	364		988.827		855.508	90.458		14.1679
536.012	64.684		6.18		3309.67	364		988.827		850.742	91.325		14.0014
536.012	64.684		6.18		3309.67	364		988.827		850.742	90.892		13.8729
536.012	64.684		6.18		3309.67	364		988.827		851.175	89.158		19.8807
536.012	64.684		6.18		3309.67	364		988.827		856.808	91.325		19.8807
536.012	64.684		6.18		3309.67	364		988.827		856.808	91.325		20.7136
536.012	64.684		6.18		3309.67	364		988.827		857.675	91.325		21.339
536.012	64.684		6.18		3309.67	364		988.827		858.542	90.458		21.339
536.012	64.684		6.18		3309.67	364		988.827		858.542	90.458		13.8729
536.012	64.684		6.18		3309.67	364		988.827		851.175	89.158		9.68888
536.012	64.684		6.18		3309.67	364		988.827		846.408	90.025		15.8921
536.012	64.684		6.18		3309.67	364		988.827		853.342	88.725		17.5964
536.012	64.684		6.18		3309.67	364		988.827		855.075	88.725		43.8196
536.012	64.684		6.18		3309.67	364		988.827		881.508	87.858		52.9529
536.012	64.684		12.7187		3309.67	364		988.827		890.608	88.725		49.8801
542.604	63.036		15.1491		3309.67	364		988.827		887.575	87.858		51.5824
545.076	62.624		4.8047		3309.67	364		988.827		889.308	86.992		42.0531
533.54	64.272		10.0329		3309.67	364		988.827		879.775	86.992		54.1677
521.592	65.096		11.8625		3309.67	364		988.827		891.908	86.125		53.761
519.944	64.272		4.8047		3309.67	364		988.827		891.475	83.958		50.2959
526.948	65.92		5.16235		3309.67	364		988.827		888.008	83.958		42.1757
526.536	65.92		4.55069		3309.67	364		988.827		879.775	82.225		46.9622
530.656	63.86		4.6063		3309.67	364		988.827		884.542	81.792		49.9854
530.244	63.86		12.6115		3309.67	364		988.827		887.575	81.792		49.9854
540.956	60.564		15.1266		3309.67	364		988.827		887.575	81.792		51.2504
544.252	60.976		15.1491		3309.67	364		988.827		888.875	82.225		62.5818
545.076	62.624		8.17797		3309.67	364		988.827		900.142	80.925		67.6681
537.248	63.036		5.82656		3309.67	364		920.812		905.342	82.658		64.1564
526.948	64.272		8.12591		3376.33	390.667		871.205		901.875	83.958		45.3174
524.064	64.272		16.5878		3428.33	354.667		845.967		882.808	80.925		40.4645
515	64.272		22.3887		3453.67	354.667		801.617		877.608	78.758		55.7514
509.232	63.448		22.3887		3495	408		772.093		893.208	80.058		57.8671
509.232	63.448		22.3887		3524.33	417.333		732.059		895.375	80.492		57.8671
509.232	63.448		10.9471		3564.33	420		641.688		895.375	80.492		45.4726
520.768	64.684		9.34069		3655	408		617.569		882.808	79.625		45.4726
538.072	62.212		19.0101		3680.33	385.333		567.955		882.808	79.625		51.115
547.548	58.916		29.1852		3733.67	352		495.54		888.442	79.192		60.1522
558.672	58.916		35.7135		3805.67	360		469.553		897.542	79.192		77.7703
565.264	58.092		52.5619		3832.33	357.333		452.809		915.308	80.058		82.4709
582.98	60.152		68.1197		3845.67	385.333				920.075	80.925		112.687
598.636	59.74		76.1699							950.408	83.525		134.783
606.876	60.976		78.1824							972.508	83.525		151.255
608.936	61.388		71.5802							988.975	83.092		159.921
602.344	61.8		47.1141							997.642	83.092		165.12
578.036	64.684		36.08							1002.84	83.092		152.162
566.912	64.272		32.6755							989.842	81.358		111.556
562.792	60.564		23.7177							949.108	79.192		76.7
553.728	61.388		6.51429							914.442	85.692		43.3352
533.128	62.212		16.031							881.075	85.258		13.8729
516.648	61.388		36.0353							851.175	89.158		14.3
497.696	54.796		56.5537							823.442	85.692		38.4869
477.096	51.5		69.3495							799.608	80.492		61.3457
463.912	51.088		83.4775							777.075	76.592		72.0768
449.492	50.676		83.4775							766.242	76.592		97.5633
449.492	50.676		91.9674							741.108	72.258		102.716
441.252	48.616		104.177							735.908	72.258		107.126
428.48	50.264		115.349							731.575	71.392		110.864
417.356	49.028		115.563							728.108	69.225		114.292
417.356	47.792		137.874							724.642	69.225		49.2275
394.284	51.088		172.715							789.208	77.458		11.4492
359.264	50.676		208.301							832.108	75.725		35.6968
323.42	51.912		223.12							872.842	79.192		66.1065
308.588	51.5		221.541							903.608	80.058		105.389
310.236	50.676		228.935							943.042	81.358		114.84
302.82	50.676		233.334							952.575	84.392		105.737
298.288	52.324		220.277							943.475	84.825		83.3128
311.472	51.088		211.347							920.942	81.358		83.3128
320.536	49.852		184.604							920.942	81.358		73.8493
347.316	50.676		166.658							911.408	80.492		69.248
365.444	49.852		162.203							906.642	78.758		63.745
369.976	49.44		161.025							901.008	77.892		59.8762
371.212	49.028		164.297							897.108	77.892		55.3531
367.916	49.028		181.245							892.342	76.592		50.3954
350.612	51.5		197.807							887.142	75.725		44.8866
334.132	49.852		207.847							881.508	75.725		28.6552
324.244	47.792		213.387							864.608	75.725		18.6077
318.888	45.732		237.532							854.208	77.025		8.77484
294.58	46.144		250.524							840.775	77.458		31.6571
281.808	43.26		259.837							807.842	75.292		76.5438
272.332	44.496		259.837							761.908	75.292		89.8708
272.332	44.496		259.427							748.475	75.292		105.425
272.744	44.496		255.774							732.875	74.858		125.63
276.452	44.084		255.774							713.375	67.925		150.174
276.452	44.084		254.133							688.675	67.492		155.065
278.1	44.084		254.133							683.908	66.192		178.931
278.1	44.084		254.133							660.075	64.458		193.521
278.1	44.084		258.684							645.342	64.892		223.483
273.568	43.672		262.337							615.442	62.725		271.411
269.86	44.084		267.223							567.342	62.292		294.91
264.916	44.496		281.358							543.942	60.125		314.917
250.496	47.38		283.352							524.117	57.2		339.487
248.436	48.204		291.873							499.417	57.633		347.728
239.784	49.852		303.749							491.183	57.2		341.324
227.836	50.676		308.985							497.683	56.333		362.88
222.48	52.736		310.219							476.017	56.767		373.117
221.244	52.736		310.262							465.617	58.5		389.974
221.244	51.912		308.985							448.717	58.5		406.374
222.48	52.736		311.042							432.25	58.933		430.158
220.42	52.736		309.484							408.417	58.933		440.16
222.068	51.088		306.17							398.45	58.067		452.269
225.364	51.5		304.16							386.317	58.067		473.032
227.424	50.676		299.225							365.517	58.067		487.26
232.368	50.676		300.8							351.217	58.933		524.206
230.72	51.912		301.693							314.383	55.9		535.888
229.896	50.676		303.338							302.683	55.9		557.307
228.248	50.676		306.582							281.017	60.233		576.806
224.952	51.5		308.25							261.517	59.8		605.556
223.304	51.088		309.919							232.483	66.733		612.447
221.656	50.676		315.266							225.55	68.033		627.483
216.3	50.676		309.943							210.383	73.233		637.05
221.656	50.264		309.943							200.85	71.5		636.147
221.656	50.264		309.943							201.717	73.233		636.147
221.656	50.264		315.243							201.717	73.233		636.139
216.3	51.088		323.26							201.717	73.667		635.69
208.06	55.62		331.023							202.15	74.533		617.153
200.232	57.268		335.502							220.783	70.2		604.23
195.7	58.916		337.149							233.783	67.6		595.204
194.052	58.916		337.149							242.883	65.433		563.329
194.052	58.916		337.149							274.95	61.1		548.712
194.052	58.916		337.149							289.683	58.933		548.3
194.052	58.916		342.84							290.117	58.5		573.404
188.284	62.212		356.807							264.983	58.5		584.04
174.276	65.096		365.038							254.15	62.833		594.741
166.036	70.452		372.49							243.317	66.3		604.972
158.62	73.954		378.637							232.917	72.367		607.138
152.44	65.714		379.884							230.75	72.367		609.295
151.204	64.478		381.936							228.583	72.8		586.865
149.144	65.302		382.76							251.117	68.9		582.98
148.32	65.302		381.936							255.017	68.467		576.09
149.144	65.302		381.936							261.95	67.167		562.463
149.144	65.302		381.936							275.817	61.1		544.817
149.144	65.302		385.227							293.583	58.933		520.745
145.848	66.126		385.227							317.85	55.9		503.874
145.848	66.126		385.227							334.75	55.9		420.879
145.848	66.126		385.227							417.95	55.467		351.911
145.848	66.126		394.288							486.85	58.933		286.877
136.784	70.246		400.899							552.283	57.2		227.02
130.192	72.718		405.458							612.517	57.2		170.372
125.66	74.778		416.147							669.283	60.233		149.289
114.948	73.13		431.019							690.95	58.5		139.501
100.116	76.014		431.019							700.917	58.5		125.054
100.116	76.014		442.594							715.217	60.667
88.58	78.074		450.527
80.752	82.194		450.527
80.752	82.194		448.421
82.812	80.546		446.362
84.872	80.546		445.104
86.108	79.722		447.174
84.048	80.134		447.174
84.048	80.134		447.174
84.048	80.134		447.174
84.048	80.134		447.174
84.048	80.134		447.174
84.048	80.134		447.174
84.048	80.134		447.174
84.048	80.134		447.153
84.048	79.31		446.741
84.46	79.31		446.741
84.46	79.31		452.187
79.104	82.606		452.201
79.104	83.018		450.553
80.752	83.018		453.386
77.868	81.37		452.15
79.104	81.37		451.351
79.928	82.194		451.351
79.928	82.194		451.75
79.516	81.782		451.776
79.516	82.606		461.658
70.04	92.494		463.898
67.98	95.79		466.44
65.508	97.026		467.42
64.684	99.498		469.531
62.624	100.322		475.077
57.268	103.206		473.315
58.916	101.558		468.599
63.448	98.674		467.831
64.272	99.498		467.599
64.272	95.79		466.517
65.508	98.262		466.465
65.508	97.438		466.465
65.508	97.438		466.415
65.508	96.614		466.415
65.508	96.614		466.415
65.508	96.614		466.415
65.508	96.614		466.415
65.508	96.614		466.415
65.508	96.614		471.836
60.152	97.85		471.451
60.564	98.262		471.451
60.564	98.262		471.451
60.564	98.262		471.451
60.564	98.262		471.451
60.564	98.262		473.699
58.092	94.554		473.699
58.092	94.554		473.699
58.092	94.554		479.644
51.912	90.022		478.409
53.148	90.022		478.447
53.148	90.846		478.859
52.736	90.846		477.961
53.56	89.198		472.488
59.328	94.966		474.545
57.268	94.966		474.545
57.268	94.966		474.545
57.268	94.966		474.545
57.268	94.966		474.545
57.268	94.966		474.18
57.68	95.79		473.867
58.092	97.438		472.738
59.328	99.086		472.738
59.328	99.086		472.738
59.328	99.086		472.738
59.328	99.086		472.738
59.328	99.086		472.738
59.328	99.086		472.738
59.328	99.086		472.738
59.328	99.086		472.738
59.328	99.086		472.738
59.328	99.086		472.738
59.328	99.086		472.738
59.328	99.086		472.738
59.328	99.086		472.738
59.328	99.086		472.738
59.328	99.086		472.738
59.328	99.086		472.738
59.328	99.086		472.738
59.328	99.086		472.738
59.328	99.086		472.738
59.328	99.086		472.738
59.328	99.086		472.738
59.328	99.086		472.738
59.328	99.086		472.738
59.328	99.086		472.738
59.328	99.086		472.738
59.328	99.086		472.738
59.328	99.086		472.738
59.328	99.086		472.738
59.328	99.086		472.819
59.328	100.322		472.819
59.328	100.322		472.819
59.328	100.322		472.819
59.328	100.322		472.819
59.328	100.322		472.054
60.152	101.146		471.232
60.976	101.146		471.232
60.976	101.146		471.175
60.976	100.322		471.175
60.976	100.322		471.175
60.976	100.322		471.175
60.976	100.322		471.175
60.976	100.322		471.175
60.976	100.322		471.175
60.976	100.322		471.175
60.976	100.322		471.175
60.976	100.322		471.175
60.976	100.322		471.175
60.976	100.322		470.736
61.388	99.91		470.736
61.388	99.91		470.736
61.388	99.91		469.914
62.212	99.91		469.092
63.036	99.91		469.092
63.036	99.91		469.092
63.036	99.91		469.092
63.036	99.91		469.092
63.036	99.91		469.092
63.036	99.91		469.092
63.036	99.91		469.092
63.036	99.91		469.092
63.036	99.91		535.454

## Sheet: SuppFig_11C
SUPPLEMENTARY FIGURE S11C: DISTANCE INDIVIDUAL MICROGLIA TRAVELED OVER TIME THROUGHOUT ANTERIOR AND POSTERIOR OF ANIMAL
Distance microglia traveled over time
Time (hours)	Distance (um)
0	145.769
0.083333	135.778
0.166667	129.858
0.25	102.737
0.333333	81.6918
0.416667	47.4577
0.5	28.0317
0.583333	25.4581
0.666667	38.1629
0.75	50.0175
0.833333	65.1987
0.916667	75.2584
1	88.9358
1.08333	96.5685
1.16667	105.003
1.25	131.556
1.33333	161.437
1.41667	172.986
1.5	178.808
1.58333	178.808
1.66667	178.808
1.75	178.808
1.83333	178.808
1.91667	178.808
2	178.808
2.08333	178.808
2.16667	178.808
2.25	178.808
2.33333	178.808
2.41667	178.808
2.5	178.808
2.58333	178.808
2.66667	178.808
2.75	178.808
2.83333	178.808
2.91667	178.808
3	178.808
3.08333	178.808
3.16667	178.808
3.25	178.808
3.33333	178.808
3.41667	178.808
3.5	178.808
3.58333	178.808
3.66667	178.808
3.75	178.808
3.83333	178.808
3.91667	156.455
4	139.486
4.08333	131.066
4.16667	117.133
4.25	107.641
4.33333	94.4873
4.41667	64.0032
4.5	55.1113
4.58333	38.9517
4.66667	15.7824
4.75	10.3376
4.83333	0
4.91667	-16.0555
5	-39.5654
5.08333	-45.2745
5.16667	-20.5457
5.25	-13.4369
5.33333	-33.0359
5.41667	-60.5914
5.5	-84.0272
5.58333	-117.416
5.66667	-154.117
5.75	-163.248
5.83333	-180.734
5.91667	-198.486
6	-214.14
6.08333	-234.909
6.16667	-248.312
6.25	-248.779
6.33333	-255.089
6.41667	-260.159
6.5	-259.716
6.58333	-258.281
6.66667	-256.95
6.75	-257.054
6.83333	-292.719
6.91667	-328.315
7	-343.375
7.08333	-358.433
7.16667	-366.754
7.25	-383.614
7.33333	-405.007
7.41667	-409.017
7.5	-418.791
7.58333	-433.852
7.66667	-421.457
7.75	-391.657
7.83333	-365.421
7.91667	-338.258
8	-323.634
8.08333	-307.588
8.16667	-341.835
8.25	-372.957
8.33333	-409.917
8.41667	-454.445
8.5	-477.559
8.58333	-486.486
8.66667	-502.477
8.75	-522.481
8.83333	-522.954
8.91667	-500.256
9	-473.065
9.08333	-423.214
9.16667	-409.905
9.25	-435.253
9.33333	-444.162
9.41667	-487.374
9.5	-511.348
9.58333	-527.902
9.66667	-551.985
9.75	-544.796
9.83333	-536.801
9.91667	-522.605
10	-541.754
10.0833	-532.89
10.1667	-549.321
10.25	-554.827
10.3333	-422.986
10.4167	-418.908
10.5	-374.29
10.5833	-370.275
10.6667	-392.615
10.75	-422.921
10.8333	-427.839
10.9167	-389.505
11	-366.785
11.0833	-351.647
11.1667	-316.005
11.25	-289.484
11.3333	-257.043
11.4167	-234.086
11.5	-205.684
11.5833	-171.443
11.6667	-142.085
11.75	-121.627
11.8333	-106.523
11.9167	-90.7059
12	-48.7374
12.0833	-22.0663
12.1667	11.2172
12.25	31.2063
12.3333	66.5137
12.4167	100.08
12.5	124.54
12.5833	150.732
12.6667	187.214
12.75	207.579
12.8333	235.153
12.9167	263.129
13	281.806
13.0833	310.699
13.1667	320.044
13.25	348.582
13.3333	353.024
13.4167	363.281
13.5	369.895
13.5833	398.73
13.6667	426.224
13.75	457.781
13.8333	484.013
13.9167	497.413
14	521.452
14.0833	541.457
14.1667	565.373
14.25	579.558
14.3333	600.001
14.4167	609.333
14.5	618.226
14.5833	631.561
14.6667	632.46
14.75	643.585
14.8333	651.561
14.9167	695.557
15	709.334
15.0833	719.56
15.1667	725.364
15.25	708.891
15.3333	698.223
15.4167	674.227
15.5	650.232
15.5833	636.01
15.6667	634.682
15.75	626.707
15.8333	620.514
15.9167	622.774
16	640.189
16.0833	655.377
16.1667	666.425
16.25	665.949
16.3333	676.623
16.4167	676.2
16.5	683.753
16.5833	689.984
16.6667	689.984
16.75	745.567
16.8333	749.477
16.9167	748.615
17	748.615
17.0833	748.615
17.1667	748.615
17.25	748.615
17.3333	748.615
17.4167	747.726
17.5	747.726
17.5833	747.726
17.6667	747.726
17.75	747.726
17.8333	747.726
17.9167	747.726
18	747.726
18.0833	747.726
18.1667	747.726
18.25	747.726
18.3333	747.726
18.4167	747.726
18.5	747.726
18.5833	749.337
18.6667	736.498
18.75	680.473
18.8333	745.535
18.9167	745.969
19	745.969
19.0833	745.969
19.1667	745.969
19.25	745.969
19.3333	745.969
19.4167	745.969
19.5	745.969
19.5833	745.969
19.6667	745.969
19.75	745.969
19.8333	745.969
19.9167	745.969
20	745.969
20.0833	745.969
20.1667	745.969
20.25	745.969
20.3333	745.969
20.4167	746.802
20.5	746.802
20.5833	746.802
20.6667	738.881
20.75	717.088
20.8333	690.852
20.9167	677.099
21	664.101
21.0833	648.904
21.1667	632.915
21.25	617.344
21.3333	589.78
21.4167	589.778
21.5	572.895
21.5833	571.117
21.6667	552.001
21.75	535.13
21.8333	527.556
21.9167	522.667
22	521.335
22.0833	512
22.1667	503.19
22.25	487.293
22.3333	469.967
22.4167	449.049
22.5	434.353
22.5833	416.105
22.6667	414.72
22.75	414.246
22.8333	412.047
22.9167	399.117
23	397.342
23.0833	383.12
23.1667	376.905
23.25	356.449

## Sheet: SuppFig_11D
SUPPLEMENTARY FIGURE S11D: AVERAGE DISTANCE EACH MICROGLIA TRAVELED THROUGHOUT THE ANIMAL
Microglia 1					Microglia 2					Microglia 3					Average distance traveled (um)
X	Y		Distance (um)		X	Y		Distance (um)		X	Y		Distance (um)		Microglia 1	Microglia 2	Microglia 3
531.068	68.392		0.412		4296.33	429.333		16.4924		837.742	85.692		4.84422		298.864	780.191	198.584
530.656	68.392		1.236		4280.33	433.333		47.3468		842.075	87.858		9.62137
529.832	68.392		1.236		4249.67	437.333		66.6798		845.542	91.325		12.9854
529.832	68.392		1.236		4231	442.667		153.008		849.442	91.325		14.1679
529.832	68.392		1.236		4145.67	456		217.64		850.742	91.325		14.1679
529.832	68.392		2.76378		4080.33	456		333.805		850.742	91.325		13.3769
533.54	67.156		2.76378		3964.33	464		415.899		849.875	91.325		13.3769
533.54	67.156		4.69752		3881.67	461.333		472.911		849.875	91.325		12.6335
534.776	65.508		5.27617		3824.33	458.667		553.373		849.442	90.458		12.6335
535.188	65.096		5.27617		3743	436		596.037		849.442	90.458		12.6335
535.188	65.096		6.18		3700.33	422.667		642.701		849.442	90.458		12.6335
536.012	64.684		6.18		3653.67	422.667		673.366		849.442	90.458		12.6335
536.012	64.684		6.18		3623	422.667		716.179		849.442	90.458		12.6335
536.012	64.684		6.18		3580.33	413.333		740.581		849.442	90.458		12.4766
536.012	64.684		6.18		3556.33	400		765.895		849.442	90.025		12.0867
536.012	64.684		6.18		3531	400		846.548		849.442	88.725		15.8972
536.012	64.684		6.18		3451	384		936.676		852.908	90.458		17.5592
536.012	64.684		6.18		3361.67	368		971.271		854.642	90.458		19.1302
536.012	64.684		6.18		3327	368		988.827		856.375	90.025		18.8137
536.012	64.684		6.18		3309.67	364		988.827		855.942	90.458		18.3942
536.012	64.684		6.18		3309.67	364		988.827		855.508	90.458		14.1679
536.012	64.684		6.18		3309.67	364		988.827		850.742	91.325		14.0014
536.012	64.684		6.18		3309.67	364		988.827		850.742	90.892		13.8729
536.012	64.684		6.18		3309.67	364		988.827		851.175	89.158		19.8807
536.012	64.684		6.18		3309.67	364		988.827		856.808	91.325		19.8807
536.012	64.684		6.18		3309.67	364		988.827		856.808	91.325		20.7136
536.012	64.684		6.18		3309.67	364		988.827		857.675	91.325		21.339
536.012	64.684		6.18		3309.67	364		988.827		858.542	90.458		21.339
536.012	64.684		6.18		3309.67	364		988.827		858.542	90.458		13.8729
536.012	64.684		6.18		3309.67	364		988.827		851.175	89.158		9.68888
536.012	64.684		6.18		3309.67	364		988.827		846.408	90.025		15.8921
536.012	64.684		6.18		3309.67	364		988.827		853.342	88.725		17.5964
536.012	64.684		6.18		3309.67	364		988.827		855.075	88.725		43.8196
536.012	64.684		6.18		3309.67	364		988.827		881.508	87.858		52.9529
536.012	64.684		12.7187		3309.67	364		988.827		890.608	88.725		49.8801
542.604	63.036		15.1491		3309.67	364		988.827		887.575	87.858		51.5824
545.076	62.624		4.8047		3309.67	364		988.827		889.308	86.992		42.0531
533.54	64.272		10.0329		3309.67	364		988.827		879.775	86.992		54.1677
521.592	65.096		11.8625		3309.67	364		988.827		891.908	86.125		53.761
519.944	64.272		4.8047		3309.67	364		988.827		891.475	83.958		50.2959
526.948	65.92		5.16235		3309.67	364		988.827		888.008	83.958		42.1757
526.536	65.92		4.55069		3309.67	364		988.827		879.775	82.225		46.9622
530.656	63.86		4.6063		3309.67	364		988.827		884.542	81.792		49.9854
530.244	63.86		12.6115		3309.67	364		988.827		887.575	81.792		49.9854
540.956	60.564		15.1266		3309.67	364		988.827		887.575	81.792		51.2504
544.252	60.976		15.1491		3309.67	364		988.827		888.875	82.225		62.5818
545.076	62.624		8.17797		3309.67	364		988.827		900.142	80.925		67.6681
537.248	63.036		5.82656		3309.67	364		920.812		905.342	82.658		64.1564
526.948	64.272		8.12591		3376.33	390.667		871.205		901.875	83.958		45.3174
524.064	64.272		16.5878		3428.33	354.667		845.967		882.808	80.925		40.4645
515	64.272		22.3887		3453.67	354.667		801.617		877.608	78.758		55.7514
509.232	63.448		22.3887		3495	408		772.093		893.208	80.058		57.8671
509.232	63.448		22.3887		3524.33	417.333		732.059		895.375	80.492		57.8671
509.232	63.448		10.9471		3564.33	420		641.688		895.375	80.492		45.4726
520.768	64.684		9.34069		3655	408		617.569		882.808	79.625		45.4726
538.072	62.212		19.0101		3680.33	385.333		567.955		882.808	79.625		51.115
547.548	58.916		29.1852		3733.67	352		495.54		888.442	79.192		60.1522
558.672	58.916		35.7135		3805.67	360		469.553		897.542	79.192		77.7703
565.264	58.092		52.5619		3832.33	357.333		452.809		915.308	80.058		82.4709
582.98	60.152		68.1197		3845.67	385.333				920.075	80.925		112.687
598.636	59.74		76.1699							950.408	83.525		134.783
606.876	60.976		78.1824							972.508	83.525		151.255
608.936	61.388		71.5802							988.975	83.092		159.921
602.344	61.8		47.1141							997.642	83.092		165.12
578.036	64.684		36.08							1002.84	83.092		152.162
566.912	64.272		32.6755							989.842	81.358		111.556
562.792	60.564		23.7177							949.108	79.192		76.7
553.728	61.388		6.51429							914.442	85.692		43.3352
533.128	62.212		16.031							881.075	85.258		13.8729
516.648	61.388		36.0353							851.175	89.158		14.3
497.696	54.796		56.5537							823.442	85.692		38.4869
477.096	51.5		69.3495							799.608	80.492		61.3457
463.912	51.088		83.4775							777.075	76.592		72.0768
449.492	50.676		83.4775							766.242	76.592		97.5633
449.492	50.676		91.9674							741.108	72.258		102.716
441.252	48.616		104.177							735.908	72.258		107.126
428.48	50.264		115.349							731.575	71.392		110.864
417.356	49.028		115.563							728.108	69.225		114.292
417.356	47.792		137.874							724.642	69.225		49.2275
394.284	51.088		172.715							789.208	77.458		11.4492
359.264	50.676		208.301							832.108	75.725		35.6968
323.42	51.912		223.12							872.842	79.192		66.1065
308.588	51.5		221.541							903.608	80.058		105.389
310.236	50.676		228.935							943.042	81.358		114.84
302.82	50.676		233.334							952.575	84.392		105.737
298.288	52.324		220.277							943.475	84.825		83.3128
311.472	51.088		211.347							920.942	81.358		83.3128
320.536	49.852		184.604							920.942	81.358		73.8493
347.316	50.676		166.658							911.408	80.492		69.248
365.444	49.852		162.203							906.642	78.758		63.745
369.976	49.44		161.025							901.008	77.892		59.8762
371.212	49.028		164.297							897.108	77.892		55.3531
367.916	49.028		181.245							892.342	76.592		50.3954
350.612	51.5		197.807							887.142	75.725		44.8866
334.132	49.852		207.847							881.508	75.725		28.6552
324.244	47.792		213.387							864.608	75.725		18.6077
318.888	45.732		237.532							854.208	77.025		8.77484
294.58	46.144		250.524							840.775	77.458		31.6571
281.808	43.26		259.837							807.842	75.292		76.5438
272.332	44.496		259.837							761.908	75.292		89.8708
272.332	44.496		259.427							748.475	75.292		105.425
272.744	44.496		255.774							732.875	74.858		125.63
276.452	44.084		255.774							713.375	67.925		150.174
276.452	44.084		254.133							688.675	67.492		155.065
278.1	44.084		254.133							683.908	66.192		178.931
278.1	44.084		254.133							660.075	64.458		193.521
278.1	44.084		258.684							645.342	64.892		223.483
273.568	43.672		262.337							615.442	62.725		271.411
269.86	44.084		267.223							567.342	62.292		294.91
264.916	44.496		281.358							543.942	60.125		314.917
250.496	47.38		283.352							524.117	57.2		339.487
248.436	48.204		291.873							499.417	57.633		347.728
239.784	49.852		303.749							491.183	57.2		341.324
227.836	50.676		308.985							497.683	56.333		362.88
222.48	52.736		310.219							476.017	56.767		373.117
221.244	52.736		310.262							465.617	58.5		389.974
221.244	51.912		308.985							448.717	58.5		406.374
222.48	52.736		311.042							432.25	58.933		430.158
220.42	52.736		309.484							408.417	58.933		440.16
222.068	51.088		306.17							398.45	58.067		452.269
225.364	51.5		304.16							386.317	58.067		473.032
227.424	50.676		299.225							365.517	58.067		487.26
232.368	50.676		300.8							351.217	58.933		524.206
230.72	51.912		301.693							314.383	55.9		535.888
229.896	50.676		303.338							302.683	55.9		557.307
228.248	50.676		306.582							281.017	60.233		576.806
224.952	51.5		308.25							261.517	59.8		605.556
223.304	51.088		309.919							232.483	66.733		612.447
221.656	50.676		315.266							225.55	68.033		627.483
216.3	50.676		309.943							210.383	73.233		637.05
221.656	50.264		309.943							200.85	71.5		636.147
221.656	50.264		309.943							201.717	73.233		636.147
221.656	50.264		315.243							201.717	73.233		636.139
216.3	51.088		323.26							201.717	73.667		635.69
208.06	55.62		331.023							202.15	74.533		617.153
200.232	57.268		335.502							220.783	70.2		604.23
195.7	58.916		337.149							233.783	67.6		595.204
194.052	58.916		337.149							242.883	65.433		563.329
194.052	58.916		337.149							274.95	61.1		548.712
194.052	58.916		337.149							289.683	58.933		548.3
194.052	58.916		342.84							290.117	58.5		573.404
188.284	62.212		356.807							264.983	58.5		584.04
174.276	65.096		365.038							254.15	62.833		594.741
166.036	70.452		372.49							243.317	66.3		604.972
158.62	73.954		378.637							232.917	72.367		607.138
152.44	65.714		379.884							230.75	72.367		609.295
151.204	64.478		381.936							228.583	72.8		586.865
149.144	65.302		382.76							251.117	68.9		582.98
148.32	65.302		381.936							255.017	68.467		576.09
149.144	65.302		381.936							261.95	67.167		562.463
149.144	65.302		381.936							275.817	61.1		544.817
149.144	65.302		385.227							293.583	58.933		520.745
145.848	66.126		385.227							317.85	55.9		503.874
145.848	66.126		385.227							334.75	55.9		420.879
145.848	66.126		385.227							417.95	55.467		351.911
145.848	66.126		394.288							486.85	58.933		286.877
136.784	70.246		400.899							552.283	57.2		227.02
130.192	72.718		405.458							612.517	57.2		170.372
125.66	74.778		416.147							669.283	60.233		149.289
114.948	73.13		431.019							690.95	58.5		139.501
100.116	76.014		431.019							700.917	58.5		125.054
100.116	76.014		442.594							715.217	60.667
88.58	78.074		450.527
80.752	82.194		450.527
80.752	82.194		448.421
82.812	80.546		446.362
84.872	80.546		445.104
86.108	79.722		447.174
84.048	80.134		447.174
84.048	80.134		447.174
84.048	80.134		447.174
84.048	80.134		447.174
84.048	80.134		447.174
84.048	80.134		447.174
84.048	80.134		447.174
84.048	80.134		447.153
84.048	79.31		446.741
84.46	79.31		446.741
84.46	79.31		452.187
79.104	82.606		452.201
79.104	83.018		450.553
80.752	83.018		453.386
77.868	81.37		452.15
79.104	81.37		451.351
79.928	82.194		451.351
79.928	82.194		451.75
79.516	81.782		451.776
79.516	82.606		461.658
70.04	92.494		463.898
67.98	95.79		466.44
65.508	97.026		467.42
64.684	99.498		469.531
62.624	100.322		475.077
57.268	103.206		473.315
58.916	101.558		468.599
63.448	98.674		467.831
64.272	99.498		467.599
64.272	95.79		466.517
65.508	98.262		466.465
65.508	97.438		466.465
65.508	97.438		466.415
65.508	96.614		466.415
65.508	96.614		466.415
65.508	96.614		466.415
65.508	96.614		466.415
65.508	96.614		466.415
65.508	96.614		471.836
60.152	97.85		471.451
60.564	98.262		471.451
60.564	98.262		471.451
60.564	98.262		471.451
60.564	98.262		471.451
60.564	98.262		473.699
58.092	94.554		473.699
58.092	94.554		473.699
58.092	94.554		479.644
51.912	90.022		478.409
53.148	90.022		478.447
53.148	90.846		478.859
52.736	90.846		477.961
53.56	89.198		472.488
59.328	94.966		474.545
57.268	94.966		474.545
57.268	94.966		474.545
57.268	94.966		474.545
57.268	94.966		474.545
57.268	94.966		474.18
57.68	95.79		473.867
58.092	97.438		472.738
59.328	99.086		472.738
59.328	99.086		472.738
59.328	99.086		472.738
59.328	99.086		472.738
59.328	99.086		472.738
59.328	99.086		472.738
59.328	99.086		472.738
59.328	99.086		472.738
59.328	99.086		472.738
59.328	99.086		472.738
59.328	99.086		472.738
59.328	99.086		472.738
59.328	99.086		472.738
59.328	99.086		472.738
59.328	99.086		472.738
59.328	99.086		472.738
59.328	99.086		472.738
59.328	99.086		472.738
59.328	99.086		472.738
59.328	99.086		472.738
59.328	99.086		472.738
59.328	99.086		472.738
59.328	99.086		472.738
59.328	99.086		472.738
59.328	99.086		472.738
59.328	99.086		472.738
59.328	99.086		472.738
59.328	99.086		472.738
59.328	99.086		472.819
59.328	100.322		472.819
59.328	100.322		472.819
59.328	100.322		472.819
59.328	100.322		472.819
59.328	100.322		472.054
60.152	101.146		471.232
60.976	101.146		471.232
60.976	101.146		471.175
60.976	100.322		471.175
60.976	100.322		471.175
60.976	100.322		471.175
60.976	100.322		471.175
60.976	100.322		471.175
60.976	100.322		471.175
60.976	100.322		471.175
60.976	100.322		471.175
60.976	100.322		471.175
60.976	100.322		471.175
60.976	100.322		470.736
61.388	99.91		470.736
61.388	99.91		470.736
61.388	99.91		469.914
62.212	99.91		469.092
63.036	99.91		469.092
63.036	99.91		469.092
63.036	99.91		469.092
63.036	99.91		469.092
63.036	99.91		469.092
63.036	99.91		469.092
63.036	99.91		469.092
63.036	99.91		469.092
63.036	99.91		535.454

## Sheet: SuppFig_11E
SUPPLEMENTARY FIGURE S11E: MAXIMUM DISTANCE EACH MICROGLIA TRAVELED THROUGHOUT THE ANIMAL
Microglia 1					Microglia 2					Microglia 3					Maximum distance traveled (um)
X	Y		Distance (um)		X	Y		Distance (um)		X	Y		Distance (um)		Microglia 1	Microglia 2	Microglia 3
531.068	68.392		0.412		4296.33	429.333		16.4924		837.742	85.692		4.84422		535.454	988.827	637.05
530.656	68.392		1.236		4280.33	433.333		47.3468		842.075	87.858		9.62137
529.832	68.392		1.236		4249.67	437.333		66.6798		845.542	91.325		12.9854
529.832	68.392		1.236		4231	442.667		153.008		849.442	91.325		14.1679
529.832	68.392		1.236		4145.67	456		217.64		850.742	91.325		14.1679
529.832	68.392		2.76378		4080.33	456		333.805		850.742	91.325		13.3769
533.54	67.156		2.76378		3964.33	464		415.899		849.875	91.325		13.3769
533.54	67.156		4.69752		3881.67	461.333		472.911		849.875	91.325		12.6335
534.776	65.508		5.27617		3824.33	458.667		553.373		849.442	90.458		12.6335
535.188	65.096		5.27617		3743	436		596.037		849.442	90.458		12.6335
535.188	65.096		6.18		3700.33	422.667		642.701		849.442	90.458		12.6335
536.012	64.684		6.18		3653.67	422.667		673.366		849.442	90.458		12.6335
536.012	64.684		6.18		3623	422.667		716.179		849.442	90.458		12.6335
536.012	64.684		6.18		3580.33	413.333		740.581		849.442	90.458		12.4766
536.012	64.684		6.18		3556.33	400		765.895		849.442	90.025		12.0867
536.012	64.684		6.18		3531	400		846.548		849.442	88.725		15.8972
536.012	64.684		6.18		3451	384		936.676		852.908	90.458		17.5592
536.012	64.684		6.18		3361.67	368		971.271		854.642	90.458		19.1302
536.012	64.684		6.18		3327	368		988.827		856.375	90.025		18.8137
536.012	64.684		6.18		3309.67	364		988.827		855.942	90.458		18.3942
536.012	64.684		6.18		3309.67	364		988.827		855.508	90.458		14.1679
536.012	64.684		6.18		3309.67	364		988.827		850.742	91.325		14.0014
536.012	64.684		6.18		3309.67	364		988.827		850.742	90.892		13.8729
536.012	64.684		6.18		3309.67	364		988.827		851.175	89.158		19.8807
536.012	64.684		6.18		3309.67	364		988.827		856.808	91.325		19.8807
536.012	64.684		6.18		3309.67	364		988.827		856.808	91.325		20.7136
536.012	64.684		6.18		3309.67	364		988.827		857.675	91.325		21.339
536.012	64.684		6.18		3309.67	364		988.827		858.542	90.458		21.339
536.012	64.684		6.18		3309.67	364		988.827		858.542	90.458		13.8729
536.012	64.684		6.18		3309.67	364		988.827		851.175	89.158		9.68888
536.012	64.684		6.18		3309.67	364		988.827		846.408	90.025		15.8921
536.012	64.684		6.18		3309.67	364		988.827		853.342	88.725		17.5964
536.012	64.684		6.18		3309.67	364		988.827		855.075	88.725		43.8196
536.012	64.684		6.18		3309.67	364		988.827		881.508	87.858		52.9529
536.012	64.684		12.7187		3309.67	364		988.827		890.608	88.725		49.8801
542.604	63.036		15.1491		3309.67	364		988.827		887.575	87.858		51.5824
545.076	62.624		4.8047		3309.67	364		988.827		889.308	86.992		42.0531
533.54	64.272		10.0329		3309.67	364		988.827		879.775	86.992		54.1677
521.592	65.096		11.8625		3309.67	364		988.827		891.908	86.125		53.761
519.944	64.272		4.8047		3309.67	364		988.827		891.475	83.958		50.2959
526.948	65.92		5.16235		3309.67	364		988.827		888.008	83.958		42.1757
526.536	65.92		4.55069		3309.67	364		988.827		879.775	82.225		46.9622
530.656	63.86		4.6063		3309.67	364		988.827		884.542	81.792		49.9854
530.244	63.86		12.6115		3309.67	364		988.827		887.575	81.792		49.9854
540.956	60.564		15.1266		3309.67	364		988.827		887.575	81.792		51.2504
544.252	60.976		15.1491		3309.67	364		988.827		888.875	82.225		62.5818
545.076	62.624		8.17797		3309.67	364		988.827		900.142	80.925		67.6681
537.248	63.036		5.82656		3309.67	364		920.812		905.342	82.658		64.1564
526.948	64.272		8.12591		3376.33	390.667		871.205		901.875	83.958		45.3174
524.064	64.272		16.5878		3428.33	354.667		845.967		882.808	80.925		40.4645
515	64.272		22.3887		3453.67	354.667		801.617		877.608	78.758		55.7514
509.232	63.448		22.3887		3495	408		772.093		893.208	80.058		57.8671
509.232	63.448		22.3887		3524.33	417.333		732.059		895.375	80.492		57.8671
509.232	63.448		10.9471		3564.33	420		641.688		895.375	80.492		45.4726
520.768	64.684		9.34069		3655	408		617.569		882.808	79.625		45.4726
538.072	62.212		19.0101		3680.33	385.333		567.955		882.808	79.625		51.115
547.548	58.916		29.1852		3733.67	352		495.54		888.442	79.192		60.1522
558.672	58.916		35.7135		3805.67	360		469.553		897.542	79.192		77.7703
565.264	58.092		52.5619		3832.33	357.333		452.809		915.308	80.058		82.4709
582.98	60.152		68.1197		3845.67	385.333				920.075	80.925		112.687
598.636	59.74		76.1699							950.408	83.525		134.783
606.876	60.976		78.1824							972.508	83.525		151.255
608.936	61.388		71.5802							988.975	83.092		159.921
602.344	61.8		47.1141							997.642	83.092		165.12
578.036	64.684		36.08							1002.84	83.092		152.162
566.912	64.272		32.6755							989.842	81.358		111.556
562.792	60.564		23.7177							949.108	79.192		76.7
553.728	61.388		6.51429							914.442	85.692		43.3352
533.128	62.212		16.031							881.075	85.258		13.8729
516.648	61.388		36.0353							851.175	89.158		14.3
497.696	54.796		56.5537							823.442	85.692		38.4869
477.096	51.5		69.3495							799.608	80.492		61.3457
463.912	51.088		83.4775							777.075	76.592		72.0768
449.492	50.676		83.4775							766.242	76.592		97.5633
449.492	50.676		91.9674							741.108	72.258		102.716
441.252	48.616		104.177							735.908	72.258		107.126
428.48	50.264		115.349							731.575	71.392		110.864
417.356	49.028		115.563							728.108	69.225		114.292
417.356	47.792		137.874							724.642	69.225		49.2275
394.284	51.088		172.715							789.208	77.458		11.4492
359.264	50.676		208.301							832.108	75.725		35.6968
323.42	51.912		223.12							872.842	79.192		66.1065
308.588	51.5		221.541							903.608	80.058		105.389
310.236	50.676		228.935							943.042	81.358		114.84
302.82	50.676		233.334							952.575	84.392		105.737
298.288	52.324		220.277							943.475	84.825		83.3128
311.472	51.088		211.347							920.942	81.358		83.3128
320.536	49.852		184.604							920.942	81.358		73.8493
347.316	50.676		166.658							911.408	80.492		69.248
365.444	49.852		162.203							906.642	78.758		63.745
369.976	49.44		161.025							901.008	77.892		59.8762
371.212	49.028		164.297							897.108	77.892		55.3531
367.916	49.028		181.245							892.342	76.592		50.3954
350.612	51.5		197.807							887.142	75.725		44.8866
334.132	49.852		207.847							881.508	75.725		28.6552
324.244	47.792		213.387							864.608	75.725		18.6077
318.888	45.732		237.532							854.208	77.025		8.77484
294.58	46.144		250.524							840.775	77.458		31.6571
281.808	43.26		259.837							807.842	75.292		76.5438
272.332	44.496		259.837							761.908	75.292		89.8708
272.332	44.496		259.427							748.475	75.292		105.425
272.744	44.496		255.774							732.875	74.858		125.63
276.452	44.084		255.774							713.375	67.925		150.174
276.452	44.084		254.133							688.675	67.492		155.065
278.1	44.084		254.133							683.908	66.192		178.931
278.1	44.084		254.133							660.075	64.458		193.521
278.1	44.084		258.684							645.342	64.892		223.483
273.568	43.672		262.337							615.442	62.725		271.411
269.86	44.084		267.223							567.342	62.292		294.91
264.916	44.496		281.358							543.942	60.125		314.917
250.496	47.38		283.352							524.117	57.2		339.487
248.436	48.204		291.873							499.417	57.633		347.728
239.784	49.852		303.749							491.183	57.2		341.324
227.836	50.676		308.985							497.683	56.333		362.88
222.48	52.736		310.219							476.017	56.767		373.117
221.244	52.736		310.262							465.617	58.5		389.974
221.244	51.912		308.985							448.717	58.5		406.374
222.48	52.736		311.042							432.25	58.933		430.158
220.42	52.736		309.484							408.417	58.933		440.16
222.068	51.088		306.17							398.45	58.067		452.269
225.364	51.5		304.16							386.317	58.067		473.032
227.424	50.676		299.225							365.517	58.067		487.26
232.368	50.676		300.8							351.217	58.933		524.206
230.72	51.912		301.693							314.383	55.9		535.888
229.896	50.676		303.338							302.683	55.9		557.307
228.248	50.676		306.582							281.017	60.233		576.806
224.952	51.5		308.25							261.517	59.8		605.556
223.304	51.088		309.919							232.483	66.733		612.447
221.656	50.676		315.266							225.55	68.033		627.483
216.3	50.676		309.943							210.383	73.233		637.05
221.656	50.264		309.943							200.85	71.5		636.147
221.656	50.264		309.943							201.717	73.233		636.147
221.656	50.264		315.243							201.717	73.233		636.139
216.3	51.088		323.26							201.717	73.667		635.69
208.06	55.62		331.023							202.15	74.533		617.153
200.232	57.268		335.502							220.783	70.2		604.23
195.7	58.916		337.149							233.783	67.6		595.204
194.052	58.916		337.149							242.883	65.433		563.329
194.052	58.916		337.149							274.95	61.1		548.712
194.052	58.916		337.149							289.683	58.933		548.3
194.052	58.916		342.84							290.117	58.5		573.404
188.284	62.212		356.807							264.983	58.5		584.04
174.276	65.096		365.038							254.15	62.833		594.741
166.036	70.452		372.49							243.317	66.3		604.972
158.62	73.954		378.637							232.917	72.367		607.138
152.44	65.714		379.884							230.75	72.367		609.295
151.204	64.478		381.936							228.583	72.8		586.865
149.144	65.302		382.76							251.117	68.9		582.98
148.32	65.302		381.936							255.017	68.467		576.09
149.144	65.302		381.936							261.95	67.167		562.463
149.144	65.302		381.936							275.817	61.1		544.817
149.144	65.302		385.227							293.583	58.933		520.745
145.848	66.126		385.227							317.85	55.9		503.874
145.848	66.126		385.227							334.75	55.9		420.879
145.848	66.126		385.227							417.95	55.467		351.911
145.848	66.126		394.288							486.85	58.933		286.877
136.784	70.246		400.899							552.283	57.2		227.02
130.192	72.718		405.458							612.517	57.2		170.372
125.66	74.778		416.147							669.283	60.233		149.289
114.948	73.13		431.019							690.95	58.5		139.501
100.116	76.014		431.019							700.917	58.5		125.054
100.116	76.014		442.594							715.217	60.667
88.58	78.074		450.527
80.752	82.194		450.527
80.752	82.194		448.421
82.812	80.546		446.362
84.872	80.546		445.104
86.108	79.722		447.174
84.048	80.134		447.174
84.048	80.134		447.174
84.048	80.134		447.174
84.048	80.134		447.174
84.048	80.134		447.174
84.048	80.134		447.174
84.048	80.134		447.174
84.048	80.134		447.153
84.048	79.31		446.741
84.46	79.31		446.741
84.46	79.31		452.187
79.104	82.606		452.201
79.104	83.018		450.553
80.752	83.018		453.386
77.868	81.37		452.15
79.104	81.37		451.351
79.928	82.194		451.351
79.928	82.194		451.75
79.516	81.782		451.776
79.516	82.606		461.658
70.04	92.494		463.898
67.98	95.79		466.44
65.508	97.026		467.42
64.684	99.498		469.531
62.624	100.322		475.077
57.268	103.206		473.315
58.916	101.558		468.599
63.448	98.674		467.831
64.272	99.498		467.599
64.272	95.79		466.517
65.508	98.262		466.465
65.508	97.438		466.465
65.508	97.438		466.415
65.508	96.614		466.415
65.508	96.614		466.415
65.508	96.614		466.415
65.508	96.614		466.415
65.508	96.614		466.415
65.508	96.614		471.836
60.152	97.85		471.451
60.564	98.262		471.451
60.564	98.262		471.451
60.564	98.262		471.451
60.564	98.262		471.451
60.564	98.262		473.699
58.092	94.554		473.699
58.092	94.554		473.699
58.092	94.554		479.644
51.912	90.022		478.409
53.148	90.022		478.447
53.148	90.846		478.859
52.736	90.846		477.961
53.56	89.198		472.488
59.328	94.966		474.545
57.268	94.966		474.545
57.268	94.966		474.545
57.268	94.966		474.545
57.268	94.966		474.545
57.268	94.966		474.18
57.68	95.79		473.867
58.092	97.438		472.738
59.328	99.086		472.738
59.328	99.086		472.738
59.328	99.086		472.738
59.328	99.086		472.738
59.328	99.086		472.738
59.328	99.086		472.738
59.328	99.086		472.738
59.328	99.086		472.738
59.328	99.086		472.738
59.328	99.086		472.738
59.328	99.086		472.738
59.328	99.086		472.738
59.328	99.086		472.738
59.328	99.086		472.738
59.328	99.086		472.738
59.328	99.086		472.738
59.328	99.086		472.738
59.328	99.086		472.738
59.328	99.086		472.738
59.328	99.086		472.738
59.328	99.086		472.738
59.328	99.086		472.738
59.328	99.086		472.738
59.328	99.086		472.738
59.328	99.086		472.738
59.328	99.086		472.738
59.328	99.086		472.738
59.328	99.086		472.738
59.328	99.086		472.819
59.328	100.322		472.819
59.328	100.322		472.819
59.328	100.322		472.819
59.328	100.322		472.819
59.328	100.322		472.054
60.152	101.146		471.232
60.976	101.146		471.232
60.976	101.146		471.175
60.976	100.322		471.175
60.976	100.322		471.175
60.976	100.322		471.175
60.976	100.322		471.175
60.976	100.322		471.175
60.976	100.322		471.175
60.976	100.322		471.175
60.976	100.322		471.175
60.976	100.322		471.175
60.976	100.322		471.175
60.976	100.322		470.736
61.388	99.91		470.736
61.388	99.91		470.736
61.388	99.91		469.914
62.212	99.91		469.092
63.036	99.91		469.092
63.036	99.91		469.092
63.036	99.91		469.092
63.036	99.91		469.092
63.036	99.91		469.092
63.036	99.91		469.092
63.036	99.91		469.092
63.036	99.91		469.092
63.036	99.91		535.454

## Sheet: SuppFig_11H
SUPPLEMENTARY FIGURE S11H: TOTAL NUMBER OF CONTACTS DURING HETEROTYPIC AND HOMOTYPIC INTERACTIONS
Individual number of contacts				RAW DATA FROM PRISM
Microglia-Microglia	Microglia-Macrophage	Macrophage-Macrophage		Table Analyzed	SuppFig S11H individual values		Table Analyzed	SuppFig S11H individual values		Table Analyzed	SuppFig S11H individual values
1	3	3
1	1	1		Column C	Macrophage-Macrophage		Column B	Microglia-Macrophage		Column C	Macrophage-Macrophage
1	2	2		vs.	vs.		vs.	vs.		vs.	vs.
1	1	3		Column A	Microglia-Microglia		Column A	Microglia-Microglia		Column B	Microglia-Macrophage
1	1	3
1	1	3		Unpaired t test			Unpaired t test			Unpaired t test
		3		P value	0.0002		P value	0.1739		P value	0.0123
		4		P value summary	***		P value summary	ns		P value summary	*
		3		Significantly different (P < 0.05)?	Yes		Significantly different (P < 0.05)?	No		Significantly different (P < 0.05)?	Yes
				One- or two-tailed P value?	Two-tailed		One- or two-tailed P value?	Two-tailed		One- or two-tailed P value?	Two-tailed
Total number of contacts				t, df	t=5.16 df=13		t, df	t=1.464 df=10		t, df	t=2.905 df=13
Microglia-Microglia	Microglia-Macrophage	Macrophage-Macrophage
6	9	25		How big is the difference?			How big is the difference?			How big is the difference?
				Mean ± SEM of column A	1 ± 0, n=6		Mean ± SEM of column A	1 ± 0, n=6		Mean ± SEM of column B	1.5 ± 0.3416, n=6
				Mean ± SEM of column C	2.778 ± 0.2778, n=9		Mean ± SEM of column B	1.5 ± 0.3416, n=6		Mean ± SEM of column C	2.778 ± 0.2778, n=9
				Difference between means	1.778 ± 0.3445		Difference between means	0.5 ± 0.3416		Difference between means	1.278 ± 0.4399
				95% confidence interval	1.033 to 2.522		95% confidence interval	-0.2611 to 1.261		95% confidence interval	0.3275 to 2.228
				R squared (eta squared)	0.6719		R squared (eta squared)	0.1765		R squared (eta squared)	0.3936
				F test to compare variances			F test to compare variances			F test to compare variances
				F, DFn, Dfd	Infinity, 8, 5		F, DFn, Dfd	Infinity, 5, 5		F, DFn, Dfd	1.008, 5, 8
				P value	<0.0001		P value	<0.0001		P value	0.9421
				P value summary	****		P value summary	****		P value summary	ns
				Significantly different (P < 0.05)?	Yes		Significantly different (P < 0.05)?	Yes		Significantly different (P < 0.05)?	No
