# Supplementary material for: Microglia exit the CNS in spinal root avulsion
Source: PLoS Biol. 2019 Feb 22;17(2):e3000159. doi: 10.1371/journal.pbio.3000159 (PMC6402705; doi:10.1371/journal.pbio.3000159)
Supplement: S16 Data — All raw data and statistical values represented in different spreadsheet tabs per figure for S12C and S12D Fig. (XLSX) [file pbio.3000159.s050.xlsx]

## Sheet: SuppFig_12C
SUPPLEMENTARY FIGURE 12C: AVERAGE TIME NAIVE MICROGLIA SPEND AT SECONDARY INJURY SITE COMPARED TO PNS-EXPERIENCED MICROGLIA
Time (hours)			RAW STATS FROM PRISM
Naive	PNS-experienced		Table Analyzed	time at injury
7.83	12.25
4.08	7.9		Column B	PNS-experienced
1.08	11.92		vs.	vs.
			Column A	Naive
Average time (hours)
Naive	PNS-experienced		Unpaired t test
4.33	10.69		P value	0.0571
			P value summary	ns
			Significantly different (P < 0.05)?	No
			One- or two-tailed P value?	Two-tailed
			t, df	t=2.648 df=4
			How big is the difference?
			Mean ± SEM of column A	4.33 ± 1.953, n=3
			Mean ± SEM of column B	10.69 ± 1.398, n=3
			Difference between means	6.36 ± 2.402
			95% confidence interval	-0.3079 to 13.03
			R squared (eta squared)	0.6368
			F test to compare variances
			F, DFn, Dfd	1.95, 2, 2
			P value	0.678
			P value summary	ns
			Significantly different (P < 0.05)?	No

## Sheet: SuppFig_12D
SUPPLEMENTARY FIGURE 12D: TOTAL AMOUNT OF PRIMARY AND SECONDARY PROJECTIONS NAÏVE MICROGLIA CREATED AT SECONDARY INJURY SITES COMPARED TO PNS-EXPERIENCED MICROGLIA
Number of projections										RAW DATA FROM PRISM
	Naive				PNS-experienced					Primary Projections			Secondary Projections
Primary projections	20	9	7		65	24	10			Table Analyzed	primary projections stats		Table Analyzed	secondary projections stats
Secondary projections	3	1	2		19	11	7
										Column B	PNS-experienced		Column B	PNS-experienced
Total number of projections				Average number of projections						vs.	vs.		vs.	vs.
	Naïve	PNS-experienced			Naïve	PNS-experienced				Column A	Naive		Column A	Naive
Primary projections	36	99		Primary projections	12	33
Secondary projections	6	37		Secondary projections	2	12.333				Unpaired t test			Unpaired t test
										P value	0.2841		P value	0.0445
										P value summary	ns		P value summary	*
										Significantly different (P < 0.05)?	No		Significantly different (P < 0.05)?	Yes
										One- or two-tailed P value?	Two-tailed		One- or two-tailed P value?	Two-tailed
										t, df	t=1.236 df=4		t, df	t=2.891 df=4
										How big is the difference?			How big is the difference?
										Mean ± SEM of column A	12 ± 4.041, n=3		Mean ± SEM of column A	2 ± 0.5774, n=3
										Mean ± SEM of column B	33 ± 16.5, n=3		Mean ± SEM of column B	12.33 ± 3.528, n=3
										Difference between means	21 ± 16.99		Difference between means	10.33 ± 3.575
										95% confidence interval	-26.17 to 68.17		95% confidence interval	0.4086 to 20.26
										R squared (eta squared)	0.2764		R squared (eta squared)	0.6763
										F test to compare variances			F test to compare variances
										F, DFn, Dfd	16.67, 2, 2		F, DFn, Dfd	37.33, 2, 2
										P value	0.1132		P value	0.0522
										P value summary	ns		P value summary	ns
										Significantly different (P < 0.05)?	No		Significantly different (P < 0.05)?	No
