# Supplementary material for: Microglia exit the CNS in spinal root avulsion
Source: PLoS Biol. 2019 Feb 22;17(2):e3000159. doi: 10.1371/journal.pbio.3000159 (PMC6402705; doi:10.1371/journal.pbio.3000159)
Supplement: S17 Data — All raw data and statistical values represented in different spreadsheet tabs per figure for S13B and S13C Fig. (XLSX) [file pbio.3000159.s051.xlsx]

## Sheet: SuppFig_13B
SUPPLEMENTARY FIGURE 13B: PERCENTAGE OF MOVIES WHERE MICROGLIA RESPONSE TO INJURY IN DMSO COMPARED TO NMDA INHIBITOR TREATED
Number of movies with microglia response to injury
Control DMSO	NMDA inhibitor treated
1	1
1	1
1	1
1	0
1	1
Percentage of movies with microglia response to injury
Control DMSO	NMDA inhibitor treated
100	80
(5/5)	(4/5)

## Sheet: SuppFig_13C
SUPPLEMENTARY FIGURE 13C: AVERAGE NUMBER OF MICROGLIA THAT RESPOND TO INJURY
Number of microglia			RAW STATS FROM PRISM
Control DMSO	NMDA inhibitor treated		Table Analyzed	Data 6
3	2
2	1		Column B	control DMSO
3	2		vs.	vs.
1	1		Column A	NMDA inhibitor
3	1
			Unpaired t test
Average number of microglia			P value	0.0656
Control DMSO	NMDA inhibitor treated		P value summary	ns
2.4	1.4		Significantly different (P < 0.05)?	No
			One- or two-tailed P value?	Two-tailed
			t, df	t=2.132 df=8
			How big is the difference?
			Mean ± SEM of column A	2.4 ± 0.4, n=5
			Mean ± SEM of column B	1.4 ± 0.2449, n=5
			Difference between means	-1 ± 0.469
			95% confidence interval	-2.082 to 0.08161
			R squared (eta squared)	0.3623
			F test to compare variances
			F, DFn, Dfd	2.667, 4, 4
			P value	0.3651
			P value summary	ns
			Significantly different (P < 0.05)?	No
