# Supplementary material for: Microglia exit the CNS in spinal root avulsion
Source: PLoS Biol. 2019 Feb 22;17(2):e3000159. doi: 10.1371/journal.pbio.3000159 (PMC6402705; doi:10.1371/journal.pbio.3000159)
Supplement: S18 Data — All raw data and statistical values represented in different spreadsheet tabs per figure for S14A–S14D Fig. (XLSX) [file pbio.3000159.s052.xlsx]

## Sheet: SuppFig_14A
SUPPLEMENTARY FIGURE 14A: ASPECT RATIO OF MICROGLIA DURING NMDA AND GLUTAMATE TREATMENT PRE-EXIT, IN THE PNS, AND PNS-PRIMED BACK IN CNS												no data in these cells because microglia did not exit
Aspect ratio of microglia
Pre-Exit				In PNS				PNS-primed in CNS				RAW STATS FROM PRISM
DMSO	NMDA treated	Glutamate activated		DMSO	No NMDA in PNS	Glutamate activated		DMSO	NMDA treated	Glutamate activated		Pre-Exit
9.485	5.181	8.521		2.626		1.763		1.518	5.181	1.826		Table Analyzed	PreExit AR		Table Analyzed	PreExit AR		Table Analyzed	PreExit AR
4.005	5.903	9.646		2.904		2.253		1.645	5.903	2.688
1.62	2.382	4.508		1.124		4.222		3.118	2.382	2.873		Column C	Glutamate activated		Column B	NMDA treated		Column C	Glutamate activated
6.491	6.698	1.953		1.315		1.301		1.416	6.698	2.427		vs.	vs.		vs.	vs.		vs.	vs.
1.688	5.117	2.518		1.663		2.577		4.175	5.117			Column A	DMSO		Column A	DMSO		Column B	NMDA treated
2.394	7.036	7.023		1.664		2.094		1.652	7.036
7.687	1.782	2.344		2.021		3.086		9.841	1.782			Unpaired t test			Unpaired t test			Unpaired t test
1.505	4.396	2.038		2.4		1.243			4.396			P value	0.9112		P value	0.951		P value	0.921
8.294	4.18	8.072		2.858		1.142			4.18			P value summary	ns		P value summary	ns		P value summary	ns
4.805	8.725	2.921				1.583			8.725			Significantly different (P < 0.05)?	No		Significantly different (P < 0.05)?	No		Significantly different (P < 0.05)?	No
1.627	4.727	4.1							4.727			One- or two-tailed P value?	Two-tailed		One- or two-tailed P value?	Two-tailed		One- or two-tailed P value?	Two-tailed
2.363	4.899	2.508							4.899			t, df	t=0.1124 df=31		t, df	t=0.06182 df=45		t, df	t=0.09976 df=40
2.884	1.81	1.881							1.81
1.636	4.435	1.521							4.435			How big is the difference?			How big is the difference?			How big is the difference?
2.603	2.19								2.19			Mean ± SEM of column A	4.14 ± 0.6635, n=19		Mean ± SEM of column A	4.14 ± 0.6635, n=19		Mean ± SEM of column B	4.183 ± 0.3385, n=28
4.519	4.598								4.598			Mean ± SEM of column C	4.254 ± 0.7574, n=14		Mean ± SEM of column B	4.183 ± 0.3385, n=28		Mean ± SEM of column C	4.254 ± 0.7574, n=14
2.678	3.035								3.035			Difference between means	0.1135 ± 1.01		Difference between means	0.04218 ± 0.6824		Difference between means	0.07136 ± 0.7153
10.281	4.987								4.987			95% confidence interval	-1.947 to 2.174		95% confidence interval	-1.332 to 1.417		95% confidence interval	-1.374 to 1.517
2.101	4.328								4.328			R squared (eta squared)	0.0004074		R squared (eta squared)	8.492e-05		R squared (eta squared)	0.0002487
	3.48								3.48
	2.29								2.29			F test to compare variances			F test to compare variances			F test to compare variances
	1.217								1.217			F, DFn, Dfd	1.042, 18, 13		F, DFn, Dfd	2.608, 18, 27		F, DFn, Dfd	2.504, 13, 27
	1.386								1.386			P value	0.9602		P value	0.0238		P value	0.0427
	5.078								5.078			P value summary	ns		P value summary	*		P value summary	*
	2.794								2.794			Significantly different (P < 0.05)?	No		Significantly different (P < 0.05)?	Yes		Significantly different (P < 0.05)?	Yes
	4.418								4.418
	5.253								5.253			In PNS
	4.785								4.785			Table Analyzed	InPNS AR
Aspect ratio of microglia												Column C	Glutamate activated
Pre-Exit				In PNS				PNS-primed in CNS				vs.	vs.
DMSO	NMDA treated	Glutamate activated		DMSO	No NMDA in PNS	Glutamate activated		DMSO	NMDA treated	Glutamate activated		Column A	DMSO
4.14032	4.1825	4.25386		2.06389		2.1264		3.33786	4.1825	2.4535
												Unpaired t test
												P value	0.8729
												P value summary	ns
												Significantly different (P < 0.05)?	No
												One- or two-tailed P value?	Two-tailed
												t, df	t=0.1625 df=17
												How big is the difference?
												Mean ± SEM of column A	2.064 ± 0.2215, n=9
												Mean ± SEM of column C	2.126 ± 0.3053, n=10
												Difference between means	0.06251 ± 0.3848
												95% confidence interval	-0.7493 to 0.8743
												R squared (eta squared)	0.00155
												F test to compare variances
												F, DFn, Dfd	2.112, 9, 8
												P value	0.306
												P value summary	ns
												Significantly different (P < 0.05)?	No
												PNS-primed in CNS
												Table Analyzed	PNSprimed AR		Table Analyzed	PNSprimed AR		Table Analyzed	PNSprimed AR
												Column C	Glutamate activated		Column B	NMDA treated		Column C	Glutamate activated
												vs.	vs.		vs.	vs.		vs.	vs.
												Column A	DMSO		Column A	DMSO		Column B	NMDA treated
												Unpaired t test			Unpaired t test			Unpaired t test
												P value	0.5867		P value	0.3429		P value	0.0675
												P value summary	ns		P value summary	ns		P value summary	ns
												Significantly different (P < 0.05)?	No		Significantly different (P < 0.05)?	No		Significantly different (P < 0.05)?	No
												One- or two-tailed P value?	Two-tailed		One- or two-tailed P value?	Two-tailed		One- or two-tailed P value?	Two-tailed
												t, df	t=0.5637 df=9		t, df	t=0.9624 df=33		t, df	t=1.897 df=30
												How big is the difference?			How big is the difference?			How big is the difference?
												Mean ± SEM of column A	3.338 ± 1.152, n=7		Mean ± SEM of column A	3.338 ± 1.152, n=7		Mean ± SEM of column B	4.183 ± 0.3385, n=28
												Mean ± SEM of column C	2.454 ± 0.2283, n=4		Mean ± SEM of column B	4.183 ± 0.3385, n=28		Mean ± SEM of column C	2.454 ± 0.2283, n=4
												Difference between means	-0.8844 ± 1.569		Difference between means	0.8446 ± 0.8777		Difference between means	-1.729 ± 0.9114
												95% confidence interval	-4.433 to 2.664		95% confidence interval	-0.941 to 2.63		95% confidence interval	-3.59 to 0.1324
												R squared (eta squared)	0.03411		R squared (eta squared)	0.0273		R squared (eta squared)	0.1071
												F test to compare variances			F test to compare variances			F test to compare variances
												F, DFn, Dfd	44.57, 6, 3		F, DFn, Dfd	2.897, 6, 27		F, DFn, Dfd	15.38, 27, 3
												P value	0.0101		P value	0.0519		P value	0.0441
												P value summary	*		P value summary	ns		P value summary	*
												Significantly different (P < 0.05)?	Yes		Significantly different (P < 0.05)?	No		Significantly different (P < 0.05)?	Yes

## Sheet: SuppFig_14B
SUPPLEMENTARY FIGURE 14B: AVERAGE ROUNDNESS OF MICROGLIA DURING NMDA AND GLUTAMATE TREATMENT PRE-EXIT, IN THE PNS, AND PNS-PRIMED BACK IN CNS												no data in these cells because microglia did not exit
Roundness of microglia
Pre-Exit				In PNS				PNS-primed in CNS				RAW STATS FROM PRISM
DMSO	NMDA treated	Glutamate activated		DMSO	No NMDA in PNS	Glutamate activated		DMSO	NMDA treated	Glutamate activated		Pre-Exit
0.105	0.193	0.117		0.381		0.567		0.659	0.193	0.548		Table Analyzed	PreExit Round		Table Analyzed	PreExit Round		Table Analyzed	PreExit Round
0.25	0.169	0.104		0.344		0.444		0.608	0.169	0.372
0.617	0.42	0.222		0.89		0.237		0.321	0.42	0.348		Column C	Glutamate activated		Column B	NMDA treated		Column C	Glutamate activated
0.154	0.149	0.512		0.761		0.768		0.706	0.149	0.412		vs.	vs.		vs.	vs.		vs.	vs.
0.592	0.195	0.397		0.601		0.388		0.24	0.195			Column A	DMSO		Column A	DMSO		Column B	NMDA treated
0.418	0.142	0.142		0.601		0.478		0.605	0.142
0.13	0.561	0.427		0.495		0.324		0.102	0.561			Unpaired t test			Unpaired t test			Unpaired t test
0.665	0.227	0.491		0.417		0.804			0.227			P value	0.7476		P value	0.3242		P value	0.5709
0.121	0.239	0.124		0.35		0.875			0.239			P value summary	ns		P value summary	ns		P value summary	ns
0.208	0.115	0.342				0.632			0.115			Significantly different (P < 0.05)?	No		Significantly different (P < 0.05)?	No		Significantly different (P < 0.05)?	No
0.615	0.212	0.244							0.212			One- or two-tailed P value?	Two-tailed		One- or two-tailed P value?	Two-tailed		One- or two-tailed P value?	Two-tailed
0.423	0.204	0.399							0.204			t, df	t=0.3247 df=31		t, df	t=0.9968 df=45		t, df	t=0.5715 df=40
0.347	0.553	0.532							0.553
0.611	0.225	0.658							0.225			How big is the difference?			How big is the difference?			How big is the difference?
0.384	0.457								0.457			Mean ± SEM of column A	0.3583 ± 0.04536, n=19		Mean ± SEM of column A	0.3583 ± 0.04536, n=19		Mean ± SEM of column B	0.3031 ± 0.03365, n=28
0.221	0.217								0.217			Mean ± SEM of column C	0.3365 ± 0.04798, n=14		Mean ± SEM of column B	0.3031 ± 0.03365, n=28		Mean ± SEM of column C	0.3365 ± 0.04798, n=14
0.373	0.329								0.329			Difference between means	-0.02176 ± 0.06703		Difference between means	-0.05516 ± 0.05533		Difference between means	0.03339 ± 0.05843
0.097	0.201								0.201			95% confidence interval	-0.1585 to 0.1149		95% confidence interval	-0.1666 to 0.05629		95% confidence interval	-0.08471 to 0.1515
0.476	0.231								0.231			R squared (eta squared)	0.003389		R squared (eta squared)	0.0216		R squared (eta squared)	0.008098
	0.287								0.287
	0.437								0.437			F test to compare variances			F test to compare variances			F test to compare variances
	0.822								0.822			F, DFn, Dfd	1.213, 18, 13		F, DFn, Dfd	1.233, 18, 27		F, DFn, Dfd	1.017, 13, 27
	0.722								0.722			P value	0.7343		P value	0.6073		P value	0.928
	0.197								0.197			P value summary	ns		P value summary	ns		P value summary	ns
	0.358								0.358			Significantly different (P < 0.05)?	No		Significantly different (P < 0.05)?	No		Significantly different (P < 0.05)?	No
	0.226								0.226
	0.19								0.19			In PNS
	0.209								0.209			Table Analyzed	InPNS Round
Average roundness of microglia												Column C	Glutamate activated
Pre-Exit				In PNS				PNS-primed in CNS				vs.	vs.
DMSO	NMDA treated	Glutamate activated		DMSO	No NMDA in PNS	Glutamate activated		DMSO	NMDA treated	Glutamate activated		Column A	DMSO
0.358263	0.303107	0.3365		0.537778		0.5517		0.463	0.303107	0.42
												Unpaired t test
												P value	0.884
												P value summary	ns
												Significantly different (P < 0.05)?	No
												One- or two-tailed P value?	Two-tailed
												t, df	t=0.1481 df=17
												How big is the difference?
												Mean ± SEM of column A	0.5378 ± 0.06408, n=9
												Mean ± SEM of column C	0.5517 ± 0.06802, n=10
												Difference between means	0.01392 ± 0.09403
												95% confidence interval	-0.1845 to 0.2123
												R squared (eta squared)	0.001288
												F test to compare variances
												F, DFn, Dfd	1.252, 9, 8
												P value	0.7623
												P value summary	ns
												Significantly different (P < 0.05)?	No
												PNS-primed in CNS
												Table Analyzed	PNSprimed Round		Table Analyzed	PNSprimed Round		Table Analyzed	PNSprimed Round
												Column C	Glutamate activated		Column B	NMDA treated		Column C	Glutamate activated
												vs.	vs.		vs.	vs.		vs.	vs.
												Column A	DMSO		Column A	DMSO		Column B	NMDA treated
												Unpaired t test			Unpaired t test			Unpaired t test
												P value	0.7404		P value	0.0551		P value	0.2114
												P value summary	ns		P value summary	ns		P value summary	ns
												Significantly different (P < 0.05)?	No		Significantly different (P < 0.05)?	No		Significantly different (P < 0.05)?	No
												One- or two-tailed P value?	Two-tailed		One- or two-tailed P value?	Two-tailed		One- or two-tailed P value?	Two-tailed
												t, df	t=0.3417 df=9		t, df	t=1.989 df=33		t, df	t=1.277 df=30
												How big is the difference?			How big is the difference?			How big is the difference?
												Mean ± SEM of column A	0.463 ± 0.08982, n=7		Mean ± SEM of column A	0.463 ± 0.08982, n=7		Mean ± SEM of column B	0.3031 ± 0.03365, n=28
												Mean ± SEM of column C	0.42 ± 0.04466, n=4		Mean ± SEM of column B	0.3031 ± 0.03365, n=28		Mean ± SEM of column C	0.42 ± 0.04466, n=4
												Difference between means	-0.043 ± 0.1258		Difference between means	-0.1599 ± 0.0804		Difference between means	0.1169 ± 0.09153
												95% confidence interval	-0.3277 to 0.2417		95% confidence interval	-0.3235 to 0.003688		95% confidence interval	-0.07004 to 0.3038
												R squared (eta squared)	0.01281		R squared (eta squared)	0.107		R squared (eta squared)	0.05156
												F test to compare variances			F test to compare variances			F test to compare variances
												F, DFn, Dfd	7.079, 6, 3		F, DFn, Dfd	1.782, 6, 27		F, DFn, Dfd	3.973, 27, 3
												P value	0.1368		P value	0.2813		P value	0.2812
												P value summary	ns		P value summary	ns		P value summary	ns
												Significantly different (P < 0.05)?	No		Significantly different (P < 0.05)?	No		Significantly different (P < 0.05)?	No

## Sheet: SuppFig_14C
SUPPLEMENTARY FIGURE 14C: AVERAGE CIRCULARITY OF MICROGLIA DURING NMDA AND GLUTAMATE TREATMENT PRE-EXIT, IN THE PNS, AND PNS-PRIMED BACK IN CNS												no data in these cells because microglia did not exit
Circularity of microglia												RAW STATS FROM PRISM
Pre-Exit				In PNS				PNS-primed in CNS				Pre-Exit
DMSO	NMDA treated	Glutamate activated		DMSO	No NMDA in PNS	Glutamate activated		DMSO	NMDA treated	Glutamate activated		Table Analyzed	PreExit Circ		Table Analyzed	PreExit Circ		Table Analyzed	PreExit Circ
0.226	0.404	0.177		0.202		0.239		0.206	0.404	0.19
0.411	0.337	0.184		0.176		0.128		0.155	0.337	0.124		Column C	Glutamate activated		Column B	NMDA treated		Column C	Glutamate activated
0.797	0.217	0.273		0.153		0.175		0.12	0.217	0.174		vs.	vs.		vs.	vs.		vs.	vs.
0.232	0.304	0.606		0.125		0.138		0.169	0.304	0.107		Column A	DMSO		Column A	DMSO		Column B	NMDA treated
0.306	0.341	0.442		0.115		0.134		0.144	0.341
0.457	0.184	0.28		0.151		0.163		0.195	0.184			Unpaired t test			Unpaired t test			Unpaired t test
0.288	0.226	0.644		0.112		0.121		0.062	0.226			P value	0.547		P value	0.415		P value	0.0884
0.451	0.304	0.57		0.163		0.215			0.304			P value summary	ns		P value summary	ns		P value summary	ns
0.156	0.297	0.259		0.15		0.167			0.297			Significantly different (P < 0.05)?	No		Significantly different (P < 0.05)?	No		Significantly different (P < 0.05)?	No
0.405	0.24	0.346				0.165			0.24			One- or two-tailed P value?	Two-tailed		One- or two-tailed P value?	Two-tailed		One- or two-tailed P value?	Two-tailed
0.503	0.28	0.459							0.28			t, df	t=0.6089 df=31		t, df	t=0.8228 df=45		t, df	t=1.746 df=40
0.615	0.417	0.64							0.417
0.252	0.651	0.533							0.651			How big is the difference?			How big is the difference?			How big is the difference?
0.78	0.35	0.583							0.35			Mean ± SEM of column A	0.3897 ± 0.04251, n=19		Mean ± SEM of column A	0.3897 ± 0.04251, n=19		Mean ± SEM of column B	0.3555 ± 0.01875, n=28
0.312	0.425								0.425			Mean ± SEM of column C	0.4283 ± 0.0459, n=14		Mean ± SEM of column B	0.3555 ± 0.01875, n=28		Mean ± SEM of column C	0.4283 ± 0.0459, n=14
0.398	0.358								0.358			Difference between means	0.03855 ± 0.06331		Difference between means	-0.03427 ± 0.04166		Difference between means	0.07282 ± 0.0417
0.429	0.472								0.472			95% confidence interval	-0.09057 to 0.1677		95% confidence interval	-0.1182 to 0.04963		95% confidence interval	-0.01145 to 0.1571
0.201	0.321								0.321			R squared (eta squared)	0.01182		R squared (eta squared)	0.01482		R squared (eta squared)	0.07085
0.186	0.398								0.398
	0.455								0.455			F test to compare variances			F test to compare variances			F test to compare variances
	0.298								0.298			F, DFn, Dfd	1.164, 18, 13		F, DFn, Dfd	3.49, 18, 27		F, DFn, Dfd	2.997, 13, 27
	0.395								0.395			P value	0.7936		P value	0.0034		P value	0.0155
	0.397								0.397			P value summary	ns		P value summary	**		P value summary	*
									0.298			Significantly different (P < 0.05)?	No		Significantly different (P < 0.05)?	Yes		Significantly different (P < 0.05)?	Yes
									0.546
									0.328			In PNS
									0.367			Table Analyzed	InPNS Circ
									0.343
												Column C	Glutamate activated
Circularity of microglia												vs.	vs.
Pre-Exit				In PNS				PNS-primed in CNS				Column A	DMSO
DMSO	NMDA treated	Glutamate activated		DMSO	No NMDA in PNS	Glutamate activated		DMSO	NMDA treated	Glutamate activated
0.389737	0.350913	0.428286		0.149667		0.1645		0.150143	0.355464	0.14875		Unpaired t test
												P value	0.3589
												P value summary	ns
												Significantly different (P < 0.05)?	No
												One- or two-tailed P value?	Two-tailed
												t, df	t=0.9429 df=17
												How big is the difference?
												Mean ± SEM of column A	0.1497 ± 0.009755, n=9
												Mean ± SEM of column C	0.1645 ± 0.01205, n=10
												Difference between means	0.01483 ± 0.01573
												95% confidence interval	-0.01836 to 0.04802
												R squared (eta squared)	0.0497
												F test to compare variances
												F, DFn, Dfd	1.696, 9, 8
												P value	0.4683
												P value summary	ns
												Significantly different (P < 0.05)?	No
												PNS-primed in CNS
												Table Analyzed	PNSprimed Circ		Table Analyzed	PNSprimed Circ		Table Analyzed	PNSprimed Circ
												Column C	Glutamate activated		Column B	NMDA treated		Column C	Glutamate activated
												vs.	vs.		vs.	vs.		vs.	vs.
												Column A	DMSO		Column A	DMSO		Column B	NMDA treated
												Unpaired t test			Unpaired t test			Unpaired t test
												P value	0.9624		P value	<0.0001		P value	0.0003
												P value summary	ns		P value summary	****		P value summary	***
												Significantly different (P < 0.05)?	No		Significantly different (P < 0.05)?	Yes		Significantly different (P < 0.05)?	Yes
												One- or two-tailed P value?	Two-tailed		One- or two-tailed P value?	Two-tailed		One- or two-tailed P value?	Two-tailed
												t, df	t=0.04847 df=9		t, df	t=5.275 df=33		t, df	t=4.073 df=30
												How big is the difference?			How big is the difference?			How big is the difference?
												Mean ± SEM of column A	0.1501 ± 0.0184, n=7		Mean ± SEM of column A	0.1501 ± 0.0184, n=7		Mean ± SEM of column B	0.3555 ± 0.01875, n=28
												Mean ± SEM of column C	0.1488 ± 0.01978, n=4		Mean ± SEM of column B	0.3555 ± 0.01875, n=28		Mean ± SEM of column C	0.1488 ± 0.01978, n=4
												Difference between means	-0.001393 ± 0.02874		Difference between means	0.2053 ± 0.03892		Difference between means	-0.2067 ± 0.05075
												95% confidence interval	-0.06641 to 0.06362		95% confidence interval	0.1261 to 0.2845		95% confidence interval	-0.3104 to -0.1031
												R squared (eta squared)	0.0002609		R squared (eta squared)	0.4575		R squared (eta squared)	0.3561
												F test to compare variances			F test to compare variances			F test to compare variances
												F, DFn, Dfd	1.515, 6, 3		F, DFn, Dfd	4.15, 27, 6		F, DFn, Dfd	6.288, 27, 3
												P value	0.788		P value	0.0823		P value	0.1541
												P value summary	ns		P value summary	ns		P value summary	ns
												Significantly different (P < 0.05)?	No		Significantly different (P < 0.05)?	No		Significantly different (P < 0.05)?	No

## Sheet: SuppFig_14D
SUPPLEMENTARY FIGURE 14D: AVERAGE SOLIDITY OF MICROGLIA DURING NMDA AND GLUTAMATE TREATMENT PRE-EXIT, IN THE PNS, AND PNS-PRIMED BACK IN CNS												no data in these cells because microglia did not exit
Solidity of microglia
Pre-Exit				In PNS				PNS-primed in CNS				RAW STATS FROM PRISM
DMSO	NMDA treated	Glutamate activated		DMSO	No NMDA in PNS	Glutamate activated		DMSO	NMDA treated	Glutamate activated		Pre-Exit
0.749	0.882	0.715		0.535		0.575		0.513	0.882	0.424		Table Analyzed	PreExit Solid		Table Analyzed	PreExit Solid		Table Analyzed	PreExit Solid
0.756	0.797	0.666		0.445		0.451		0.534	0.797	0.399
0.952	0.695	0.599		0.396		0.407		0.349	0.695	0.471		Column C	Glutamate activated		Column B	NMDA treated		Column C	Glutamate activated
0.627	0.88	0.834		0.484		0.47		0.487	0.88	0.527		vs.	vs.		vs.	vs.		vs.	vs.
0.624	0.79	0.875		0.523		0.39		0.601	0.79			Column A	DMSO		Column A	DMSO		Column B	NMDA treated
0.731	0.655	0.813		0.377		0.508		0.467	0.655
0.763	0.593	0.888		0.429		0.397		0.228	0.593			Unpaired t test			Unpaired t test			Unpaired t test
0.818	0.674	0.801		0.439		0.531			0.674			P value	0.0941		P value	0.1044		P value	0.4521
0.579	0.697	0.728		0.394		0.506			0.697			P value summary	ns		P value summary	ns		P value summary	ns
0.756	0.757	0.68				0.49			0.757			Significantly different (P < 0.05)?	No		Significantly different (P < 0.05)?	No		Significantly different (P < 0.05)?	No
0.762	0.699	0.874							0.699			One- or two-tailed P value?	Two-tailed		One- or two-tailed P value?	Two-tailed		One- or two-tailed P value?	Two-tailed
0.92	0.9	0.923							0.9			t, df	t=1.727 df=31		t, df	t=1.658 df=45		t, df	t=0.7594 df=40
0.508	0.895	0.889							0.895
0.918	0.776	0.835							0.776			How big is the difference?			How big is the difference?			How big is the difference?
0.595	0.819								0.819			Mean ± SEM of column A	0.7168 ± 0.03304, n=19		Mean ± SEM of column A	0.7168 ± 0.03304, n=19		Mean ± SEM of column B	0.772 ± 0.01591, n=28
0.812	0.854								0.854			Mean ± SEM of column C	0.7943 ± 0.02664, n=14		Mean ± SEM of column B	0.772 ± 0.01591, n=28		Mean ± SEM of column C	0.7943 ± 0.02664, n=14
0.709	0.801								0.801			Difference between means	0.07744 ± 0.04485		Difference between means	0.05519 ± 0.0333		Difference between means	0.02225 ± 0.0293
0.657	0.789								0.789			95% confidence interval	-0.01402 to 0.1689		95% confidence interval	-0.01187 to 0.1223		95% confidence interval	-0.03697 to 0.08147
0.384	0.832								0.832			R squared (eta squared)	0.08776		R squared (eta squared)	0.05754		R squared (eta squared)	0.01421
	0.84								0.84
	0.636								0.636			F test to compare variances			F test to compare variances			F test to compare variances
	0.67								0.67			F, DFn, Dfd	2.088, 18, 13		F, DFn, Dfd	2.927, 18, 27		F, DFn, Dfd	1.402, 13, 27
	0.724								0.724			P value	0.1808		P value	0.0115		P value	0.4434
	0.749								0.749			P value summary	ns		P value summary	*		P value summary	ns
	0.863								0.863			Significantly different (P < 0.05)?	No		Significantly different (P < 0.05)?	Yes		Significantly different (P < 0.05)?	No
	0.744								0.744
	0.832								0.832			In PNS
	0.774								0.774			Table Analyzed	InPNS Solid
Average solidity of microglia												Column C	Glutamate activated
Pre-Exit				In PNS				PNS-primed in CNS				vs.	vs.
DMSO	NMDA treated	Glutamate activated		DMSO	No NMDA in PNS	Glutamate activated		DMSO	NMDA treated	Glutamate activated		Column A	DMSO
0.716842	0.772036	0.794286		0.446889		0.4725		0.454143	0.772036	0.45525
												Unpaired t test
												P value	0.3592
												P value summary	ns
												Significantly different (P < 0.05)?	No
												One- or two-tailed P value?	Two-tailed
												t, df	t=0.9424 df=17
												How big is the difference?
												Mean ± SEM of column A	0.4469 ± 0.01885, n=9
												Mean ± SEM of column C	0.4725 ± 0.0194, n=10
												Difference between means	0.02561 ± 0.02718
												95% confidence interval	-0.03173 to 0.08295
												R squared (eta squared)	0.04965
												F test to compare variances
												F, DFn, Dfd	1.177, 9, 8
												P value	0.829
												P value summary	ns
												Significantly different (P < 0.05)?	No
												PNS-primed in CNS
												Table Analyzed	PNSprimed Solid		Table Analyzed	PNSprimed Solid		Table Analyzed	PNSprimed Solid
												Column C	Glutamate activated		Column B	NMDA treated		Column C	Glutamate activated
												vs.	vs.		vs.	vs.		vs.	vs.
												Column A	DMSO		Column A	DMSO		Column B	NMDA treated
												Unpaired t test			Unpaired t test			Unpaired t test
												P value	0.9873		P value	<0.0001		P value	<0.0001
												P value summary	ns		P value summary	****		P value summary	****
												Significantly different (P < 0.05)?	No		Significantly different (P < 0.05)?	Yes		Significantly different (P < 0.05)?	Yes
												One- or two-tailed P value?	Two-tailed		One- or two-tailed P value?	Two-tailed		One- or two-tailed P value?	Two-tailed
												t, df	t=0.0164 df=9		t, df	t=8.078 df=33		t, df	t=7.242 df=30
												How big is the difference?			How big is the difference?			How big is the difference?
												Mean ± SEM of column A	0.4541 ± 0.04752, n=7		Mean ± SEM of column A	0.4541 ± 0.04752, n=7		Mean ± SEM of column B	0.772 ± 0.01591, n=28
												Mean ± SEM of column C	0.4553 ± 0.02819, n=4		Mean ± SEM of column B	0.772 ± 0.01591, n=28		Mean ± SEM of column C	0.4553 ± 0.02819, n=4
												Difference between means	0.001107 ± 0.0675		Difference between means	0.3179 ± 0.03936		Difference between means	-0.3168 ± 0.04374
												95% confidence interval	-0.1516 to 0.1538		95% confidence interval	0.2378 to 0.398		95% confidence interval	-0.4061 to -0.2275
												R squared (eta squared)	2.989e-05		R squared (eta squared)	0.6641		R squared (eta squared)	0.6361
												F test to compare variances			F test to compare variances			F test to compare variances
												F, DFn, Dfd	4.973, 6, 3		F, DFn, Dfd	2.23, 6, 27		F, DFn, Dfd	2.23, 27, 3
												P value	0.216		P value	0.1416		P value	0.5592
												P value summary	ns		P value summary	ns		P value summary	ns
												Significantly different (P < 0.05)?	No		Significantly different (P < 0.05)?	No		Significantly different (P < 0.05)?	No
