# Supplementary material for: Microglia exit the CNS in spinal root avulsion
Source: PLoS Biol. 2019 Feb 22;17(2):e3000159. doi: 10.1371/journal.pbio.3000159 (PMC6402705; doi:10.1371/journal.pbio.3000159)
Supplement: S19 Data — All raw data and statistical values represented in different spreadsheet tabs per figure for S15A, S15F and S15H Fig. (XLSX) [file pbio.3000159.s053.xlsx]

## Sheet: SuppFig_15A
SUPPLEMENTARY FIGURE 15A: PERCENTAGE OF MICROGLIA THAT EXIT THE CNS WITHING 2 HOURS DURING NORMAL INJURY COMPARED TO MOCK-UNCAGING AND GLUTAMATE UNCAGING
	Percentage of microglia that exit (%)
	# animals	# animals with exit	%animals with exit
Normal Injury	17	7	41.1765	(7/17)
Mock-Uncaging	6	0	0	(0/6)
Glutamate-Uncaging	5	4	80	(4/5)

## Sheet: SuppFig_15B
SUPPLEMENTARY FIGURE 15B: MICROGLIA MIGRATION TIME TO INJURY POST-NORMAL INJURY COMPARED TO POST-GLUTAMATE INJURY
Microglia migration time			RAW STATS FROM PRISM
Microglia migration time to normal injury (hr)	Microglia migration time to uncaging site (hr)		Table Analyzed	Data 30
0.666667	0.75
2	0.0833333		Column B	uncaging site
3	0.5		vs.	vs.
0.416667	0.25		Column A	normal injury
2
2			Unpaired t test
0.383333			P value	0.0353
0.6			P value summary	*
0.5			Significantly different (P < 0.05)?	Yes
1.6			One- or two-tailed P value?	Two-tailed
0.883333			t, df	t=2.266 df=19
2
2			How big is the difference?
0.416667			Mean ± SEM of column A	1.661 ± 0.2637, n=17
3.5			Mean ± SEM of column B	0.3958 ± 0.1458, n=4
3			Difference between means	-1.265 ± 0.5583
3.26667			95% confidence interval	-2.433 to -0.09645
			R squared (eta squared)	0.2127
Average microglia response time
Microglia migration time to normal injury (hr)	Microglia migration time to uncaging site (hr)		F test to compare variances
1.66078	0.395833		F, DFn, Dfd	13.9, 16, 3
			P value	0.0517
			P value summary	ns
			Significantly different (P < 0.05)?	No

## Sheet: SuppFig_15C
SUPPLEMENTARY FIGURE 15C: AVERAGE MICROGLIA MIGRATION DISTANCE TO INJURY SITE POST-NORMAL INJURY COMPARED TO POST-GLUTAMATE INJURY
Microglia migration distance (um)			RAW STATS FROM PRISM
Microglia migration distance to normal injury (um)	Microglia migration distance to uncaging site (um)		Table Analyzed	S15C
136.282	137.723
122.25	24.4556		Column B	uncaging
345.646	162.19		vs.	vs.
45.6859	46.5119		Column A	normal injury
Microglia migration distance (um)			Unpaired t test
Microglia migration distance to normal injury (um)	Microglia migration distance to uncaging site (um)		P value	0.3086
162.466	92.7203		P value summary	ns
			Significantly different (P < 0.05)?	No
			One- or two-tailed P value?	Two-tailed
			t, df	t=0.9615 df=6
			How big is the difference?
			Mean ± SEM of column A	162.5 ± 64.22, n=4
			Mean ± SEM of column B	92.72 ± 33.72, n=4
			Difference between means	-69.75 ± 72.54
			95% confidence interval	-247.2 to 107.7
			R squared (eta squared)	0.1335
			F test to compare variances
			F, DFn, Dfd	3.627, 3, 3
			P value	0.3181
			P value summary	ns
			Significantly different (P < 0.05)?	No

## Sheet: SuppFig_15D
SUPPLEMENTARY FIGURE 15D: AVERAGE AMOUNT OF DEBRIS MICROGLIA COLLECT PRE-CNS EXIT DURING NORMAL INJURY COMPARED TO MOCK UNCAGING AND GLUTAMATE UNCAGING
Amount of debris per microglia				RAW STATS FROM PRISM
Normal Injury	Mock-Uncaging	Glutamate-Uncaging		Table Analyzed	amount of puncta		Table Analyzed	amount of puncta		Table Analyzed	amount of puncta
4	1	1
3	2	2		Column B	Mock-Uncaging		Column C	Glutamate-Uncaging		Column C	Glutamate-Uncaging
1	2	3		vs.	vs.		vs.	vs.		vs.	vs.
0	4	4		Column A	Normal Injury		Column A	Normal Injury		Column B	Mock-Uncaging
3	2	6
1	2	2		Unpaired t test			Unpaired t test			Unpaired t test
	3	2		P value	0.2938		P value	0.0748		P value	0.3289
	4	5		P value summary	ns		P value summary	ns		P value summary	ns
	6	6		Significantly different (P < 0.05)?	No		Significantly different (P < 0.05)?	No		Significantly different (P < 0.05)?	No
		5		One- or two-tailed P value?	Two-tailed		One- or two-tailed P value?	Two-tailed		One- or two-tailed P value?	Two-tailed
		4		t, df	t=1.094 df=13		t, df	t=1.914 df=15		t, df	t=1.004 df=18
Average amount of debris per microglia				How big is the difference?			How big is the difference?			How big is the difference?
Normal Injury	Mock-Uncaging	Glutamate-Uncaging		Mean ± SEM of column A	2 ± 0.6325, n=6		Mean ± SEM of column A	2 ± 0.6325, n=6		Mean ± SEM of column B	2.889 ± 0.5122, n=9
2	2.88889	3.63636		Mean ± SEM of column B	2.889 ± 0.5122, n=9		Mean ± SEM of column C	3.636 ± 0.527, n=11		Mean ± SEM of column C	3.636 ± 0.527, n=11
				Difference between means	0.8889 ± 0.8124		Difference between means	1.636 ± 0.8547		Difference between means	0.7475 ± 0.7449
				95% confidence interval	-0.8662 to 2.644		95% confidence interval	-0.1855 to 3.458		95% confidence interval	-0.8174 to 2.312
				R squared (eta squared)	0.08432		R squared (eta squared)	0.1964		R squared (eta squared)	0.05298
				F test to compare variances			F test to compare variances			F test to compare variances
				F, DFn, Dfd	1.016, 5, 8		F, DFn, Dfd	1.273, 10, 5		F, DFn, Dfd	1.294, 10, 8
				P value	0.9341		P value	0.8345		P value	0.7294
				P value summary	ns		P value summary	ns		P value summary	ns
				Significantly different (P < 0.05)?	No		Significantly different (P < 0.05)?	No		Significantly different (P < 0.05)?	No

## Sheet: SuppFig_15E
SUPPLEMENTARY FIGURE 15E: AVERAGE AREA OF DEBRIS MICROGLIA COLLECT PRE-CNS EXIT DURING NORMAL INJURY COMPARED TO MOCK UNCAGING AND GLUTAMATE UNCAGING
Area of debris per microglia				RAW STATS FROM PRISM
Normal Injury	Mock-Uncaging	Glutamate-Uncaging		Table Analyzed	area of puncta		Table Analyzed	area of puncta		Table Analyzed	area of puncta
2.324	17.217	2.324
3.802	15.949	1.69		Column C	Glutamate-Uncaging		Column B	Mock-Uncaging		Column C	Glutamate-Uncaging
1.796	1.056	2.429		vs.	vs.		vs.	vs.		vs.	vs.
5.915	3.063	2.957		Column B	Mock-Uncaging		Column A	Normal Injury		Column A	Normal Injury
1.584	16.055	3.38
1.901	2.746	12.992		Unpaired t test			Unpaired t test			Unpaired t test
1.901	12.781	1.584		P value	0.4267		P value	0.1755		P value	0.1706
2.852	1.584	8.767		P value summary	ns		P value summary	ns		P value summary	ns
1.162	0.422	1.162		Significantly different (P < 0.05)?	No		Significantly different (P < 0.05)?	No		Significantly different (P < 0.05)?	No
3.802	1.162	1.267		One- or two-tailed P value?	Two-tailed		One- or two-tailed P value?	Two-tailed		One- or two-tailed P value?	Two-tailed
2.218	1.162	6.549		t, df	t=0.8 df=64		t, df	t=1.382 df=36		t, df	t=1.39 df=50
1.373	2.957	1.901
	0.211	1.267		How big is the difference?			How big is the difference?			How big is the difference?
	6.67	2.007		Mean ± SEM of column B	4.729 ± 1.047, n=26		Mean ± SEM of column A	2.553 ± 0.3928, n=12		Mean ± SEM of column A	2.553 ± 0.3928, n=12
	12.886	1.056		Mean ± SEM of column C	3.887 ± 0.5095, n=40		Mean ± SEM of column B	4.729 ± 1.047, n=26		Mean ± SEM of column C	3.887 ± 0.5095, n=40
	1.901	2.007		Difference between means	-0.8423 ± 1.053		Difference between means	2.177 ± 1.575		Difference between means	1.334 ± 0.9599
	2.957	3.063		95% confidence interval	-2.946 to 1.261		95% confidence interval	-1.018 to 5.371		95% confidence interval	-0.5936 to 3.263
	2.007	2.218		R squared (eta squared)	0.009901		R squared (eta squared)	0.05037		R squared (eta squared)	0.03721
	4.859	2.429
	2.218	2.324		F test to compare variances			F test to compare variances			F test to compare variances
	1.69	2.641		F, DFn, Dfd	2.747, 25, 39		F, DFn, Dfd	15.4, 25, 11		F, DFn, Dfd	5.608, 39, 11
	3.063	1.162		P value	0.0045		P value	<0.0001		P value	0.004
	4.014	2.957		P value summary	**		P value summary	****		P value summary	**
	0.951	4.331		Significantly different (P < 0.05)?	Yes		Significantly different (P < 0.05)?	Yes		Significantly different (P < 0.05)?	Yes
	1.796	4.225
	1.584	1.162
		4.964
		12.781
		10.985
		8.556
		4.225
		8.239
		3.063
		0.739
		4.119
		7.394
		2.112
		1.901
		1.373
		5.176
Average area of debris per microglia
Normal Injury	Mock-Uncaging	Glutamate-Uncaging
2.5525	4.72927	3.88695

## Sheet: SuppFig_15F
SUPPLEMENTARY FIGURE 15F: AVERAGE AMOUNT OF DEBRIS MICROGLIA COLLECT IN PNS DURING NORMAL INJURY COMPARED TO GLUTAMATE-UNCAGING
Amount of debris microglia collect			RAW STATS FROM PRISM
Normal Injury	Glutamate-Uncaging		Table Analyzed	amount of puncta2
2	4
5	5		Column B	Glutamate-Uncagingg
3	6		vs.	vs.
3	3		Column A	Normal Injury
6	13
2	10		Unpaired t test
	6		P value	0.1212
	7		P value summary	ns
	4		Significantly different (P < 0.05)?	No
	4		One- or two-tailed P value?	Two-tailed
	7		t, df	t=1.598 df=28
	4
	5		How big is the difference?
	4		Mean ± SEM of column A	3.5 ± 0.6708, n=6
	4		Mean ± SEM of column B	5.333 ± 0.544, n=24
	3		Difference between means	1.833 ± 1.147
	3		95% confidence interval	-0.5163 to 4.183
	3		R squared (eta squared)	0.08361
	4
	5		F test to compare variances
	4		F, DFn, Dfd	2.63, 23, 5
	2		P value	0.2858
	10		P value summary	ns
			Significantly different (P < 0.05)?	No
Average amount of debris microglia collect
Normal Injury	Glutamate-Uncaging
3.5	5.21739

## Sheet: SuppFig_15H
SUPPLEMENTARY FIGURE 15H: PERCENTAGE OF UNINJURED GLUTAMATE-TREATED ANIMALS WHERE MICROGLIA ARE PRESENT NEAR THE UNCAGING SITE COMPARED TO MICROGLIA THAT EXIT TO THE PNS POST-GLUTAMATE UNCAGING
Percentage of uninjured animals (%)
	# animals	% animals with exit	% animals near uncaging site
Microglia present near glutamate uncaging site	6	0	83.33	(5/6)
Microglia exit to the PNS post-glutamate uncaging	6	0	0	(0/6)
