# Supplementary material for: Microglia exit the CNS in spinal root avulsion
Source: PLoS Biol. 2019 Feb 22;17(2):e3000159. doi: 10.1371/journal.pbio.3000159 (PMC6402705; doi:10.1371/journal.pbio.3000159)
Supplement: S20 Data — All raw data and statistical values represented in different spreadsheet tabs per figure for S16B and S16D Fig. (XLSX) [file pbio.3000159.s054.xlsx]

## Sheet: SuppFig_16B
SUPPLEMENTARY FIGURE 16B: MIGRATION PLOT OF A MICROGLIA AND ANOTHER MICROGLIA INTERACTION AFTER INJURY
X,Y coordinates for migration plot
X	Y - microglia 1	Y - microglia 2
-0.63333		55.5093
-0.6		40.733
-0.56667		28.5081
-0.53333		35.6968
-0.5		31.2752
-0.46667		17.252
-0.43333		7.14631
-0.4	122.107	14.1948
-0.36667	108.182	24.7342
-0.33333	93.7694	41.6203
-0.3	75.4112	41.6203
-0.26667	56.767	41.6203
-0.23333	41.6023	45.9514
-0.2	10.3005	36.4026
-0.16667	11.9854	30.5305
-0.13333	5.05321	25.371
-0.1	8.8908	16.5182
-0.06667	6.08143	8.667
-0.03333	2.33308	0.433
0	0	0
0.033333	7.48082	6.12864
0.066667	9.62123	10.833
0.1	13.894	21.7751
0.133333	19.9377	28.2993
0.166667	22.5372	31.8699
0.2	27.733	33.2313
0.233333	19.3069	35.4411
0.266667	31.5621	36.3715
0.3	46.1797	37.8222
0.333333	58.86
0.366667	72.7861
0.4	92.5286
0.433333	88.9851
0.466667	107.889
0.5	115.775
0.533333	119.659
0.566667	128.255
0.6	138.592
0.633333	140.321
0.666667	145.076
0.7	153.813
0.733333	158.666

## Sheet: SuppFig_16C
SUPPLEMENTARY FIGURE S16C: MIGRATION PLOT OF MACROPHAGE AND ANOTHER MACROPHAGE INTERACTION AFTER INJURY
X,Y coordinates for migration plot
X	Y - macrophage 1	Y - macrophage 2
-0.16667	3.49393	7.56712
-0.13333	6.44239	7.56712
-0.1	6.44239	6.3087
-0.06667	6.03544	3.57279
-0.03333	6.03544	1.3
0	0	0
0.033333	4.60643	0
0.066667	4.60643	0
0.1	4.60643	0
0.133333	4.60643	0
0.166667	4.60643	0
0.2	4.60643	0
0.233333	5.28904	0
0.266667	5.28904	0
0.3	6.01989	0
0.333333	9.59214	0
0.366667	9.59214	0
0.4	9.59214	0
0.433333	9.59214	0
0.466667	9.59214	0
0.5	9.59214	0
0.533333	9.59214	0
0.566667	9.59214	0
0.6	9.59214	0
0.633333	9.59214	0
0.666667	9.59214	0
0.7	7.96692	0.434
0.733333	7.96692	0.434
0.766667	7.96692	0.434
0.8	7.96692	0.434
0.833333	5.07224	0.434
0.866667	5.07224	0.434
0.9	5.07224	0.434
0.933333	5.07224	0.434
0.966667	6.01989	0.434
1	6.01989	0.867
1.03333	6.01989	0.969112
1.06667	6.01989	2.21003
1.1	6.01989	2.21003
1.13333	6.01989	2.21003
1.16667	6.01989	2.21003
1.2	6.01989	4.28931
1.23333	6.01989	4.28931
1.26667	7.71575	4.28931
1.3	7.71575	4.28931
1.33333	7.71575	4.28931
1.36667	7.71575	4.28931
1.4	7.71575	4.28931
1.43333	8.27884	4.28931
1.46667	8.27884	3.49319
1.5	8.27884	4.94056
1.53333	10.4358	4.94056
1.56667	10.4358	4.94056
1.6	10.4358	3.99521
1.63333	10.4358	3.99521
1.66667	10.4358	3.99521
1.7	10.4358	3.99521
1.73333	10.4358	3.99521
1.76667	10.4358	3.06389
1.8	10.4358	3.06389
1.83333	10.4358	2.21003
1.86667	10.4358	2.21003
1.9	10.4358	2.21003
1.93333	10.4358	2.21003
1.96667	10.4358	2.21003
2	10.4358	2.21003
2.03333	10.1163	5.218
2.06667	10.4358	4.35458
2.1	10.4358	4.35458
2.13333	10.4358	3.92396
2.16667	10.1533	3.99488
2.2	9.88172	4.28931
2.23333	9.88172	4.28931
2.26667	9.62137	4.28931
2.3	9.88172	3.72702
2.33333	10.4358	3.72702
2.36667	10.4358	3.49319
2.4	11.5381	3.876
2.43333	11.5381	3.70271
2.46667	11.5381	3.70271
2.5	11.5381	3.70271
2.53333	11.5381	3.49406
2.56667	10.8336	4.3336
2.6	10.1163	4.3336
2.63333	10.1163	4.3336
2.66667	10.1163	6.98775
2.7	10.1163	8.54679
2.73333	10.1163	7.99052
2.76667	10.1163	6.02039
2.8	10.1163	5.36004
2.83333	10.1163	3.57376
2.86667	10.1163	3.15449
2.9	10.1163	3.15449
2.93333	10.1163	2.6
2.96667	10.1163	2.6
3	10.1163	2.6
3.03333	10.1163	2.6
3.06667	10.1163	1.733
3.1	9.54365	1.83848
3.13333	9.54365	1.83848
3.16667	9.54365	1.83848
3.2	9.54365	1.83848
3.23333	9.54365	1.83848
3.26667	9.54365	1.83848
3.3	9.54365	1.83848
3.33333	9.54365	1.83848
3.36667	9.54365	1.37053
3.4	9.54365	4.08852
3.43333	9.54365	4.08852
3.46667	9.54365	3.38465
3.5	9.54365	3.38402
3.53333	9.54365	3.38402
3.56667	9.54365	3.38402
3.6	9.54365	3.38402
3.63333	9.54365	3.38402
3.66667	9.54365	2.63581
3.7	9.54365	2.63581
3.73333	9.54365	2.63597
3.76667	9.54365	2.63597
3.8	9.54365	2.63597
3.83333	9.54365	2.63597
3.86667	9.54365	2.63597
3.9	9.54365	2.63597
3.93333	9.54365	2.63597
3.96667	9.54365	2.63597
4	9.54365	2.63597
4.03333	9.54365	2.63597
4.06667	9.54365	2.6
4.1	9.54365	2.63581
4.13333	9.54365	2.63581
4.16667	9.54365	2.63581
4.2	9.54365	2.63581
4.23333	9.54365	2.63581
4.26667	9.54365	2.63581
4.3	9.54365	2.74043
4.33333	9.54365	2.74043
4.36667	9.54365	2.74043
4.4	9.54365	2.74043
4.43333	9.54365	2.74043
4.46667	9.54365	2.74043
4.5	9.54365	2.74043
4.53333	9.54365	2.74043
4.56667	9.54365	2.74043
4.6	9.54365	2.74043
4.63333	13	2.74043
4.66667	13	2.74043
4.7	13	2.74043
4.73333	11.6601	2.74043
4.76667	11.6601	4.28931
4.8	11.6601	5.28904
4.83333	12.4991	5.28904
4.86667	12.8616	5.28904
4.9	14.3526	5.28904
4.93333	14.1479	5.28904
4.96667	13.4817	5.28904
5	12.596	5.28904
5.03333	11.183	6.30993
5.06667	10.0789	7.36682
5.1	9.46414	7.36682
5.13333	9.46414	7.36682
5.16667	9.46414	7.95465
5.2	9.46414	7.95465
5.23333	9.46414	7.95465
5.26667	9.35446	7.95465
5.3	9.35446	7.26377
5.33333	9.35446	6.98688
5.36667	9.1103	6.98688
5.4	9.1103	6.98688
5.43333	9.1103	6.98688
5.46667	9.1103	6.98688
5.5	9.1103	6.98688
5.53333	9.1103	6.98688
5.56667	9.1103	6.98688
5.6	9.1103	6.98688
5.63333	9.1103	6.98688
5.66667	9.1103	6.98688
5.7	6.51441	6.98688
5.73333	6.51441	6.98688
5.76667	6.51441	6.98688
5.8	6.51441	6.98688
5.83333	6.51441	6.98688
5.86667	6.51441	6.98688
5.9

## Sheet: SuppFig_S16D
SUPPLEMENTARY FIGURE S16D: AVERAGE MAXIMUM DISTANCE TRAVELED POST-CONTACT
Distance each cell traveled post-contact (um)
Microglia contacted by migrating microglia	Microglia contacted by migrating macrophage	Macrophage contacted by migrating microglia	Macrophage contacted by migrating macrophage
37.8222	13.4968	188.741	6.51441
158.666	13.4968	188.741	6.98688
100.716	5.5487	115.567	5.69918
186.848	4.26811	135.968	16.0564
59.011			11.8275
63.6308			14.7143
Average distance each cell traveled post-contact (um)
Microglia contacted by migrating microglia	Microglia contacted by migrating macrophage	Macrophage contacted by migrating microglia	Macrophage contacted by migrating macrophage
101.116	9.20258	157.254	10.2998
RAW STATS FROM PRISM
Table Analyzed	SuppFig S16D		Table Analyzed	SuppFig S16D
Column B	Macrophage		Column D	Macrophage
vs.	vs.		vs.	vs.
Column A	Microglia		Column A	Microglia
Unpaired t test			Unpaired t test
P value	0.0169		P value	0.004
P value summary	*		P value summary	**
Significantly different (P < 0.05)?	Yes		Significantly different (P < 0.05)?	Yes
One- or two-tailed P value?	Two-tailed		One- or two-tailed P value?	Two-tailed
t, df	t=3.008 df=8		t, df	t=3.713 df=10
How big is the difference?			How big is the difference?
Mean ± SEM of column A	101.1 ± 24.39, n=6		Mean ± SEM of column A	101.1 ± 24.39, n=6
Mean ± SEM of column B	9.203 ± 2.493, n=4		Mean ± SEM of column D	10.3 ± 1.839, n=6
Difference between means	-91.91 ± 30.55		Difference between means	-90.82 ± 24.46
95% confidence interval	-162.4 to -21.46		95% confidence interval	-145.3 to -36.32
R squared (eta squared)	0.5308		R squared (eta squared)	0.5796
F test to compare variances			F test to compare variances
F, DFn, Dfd	143.6, 5, 3		F, DFn, Dfd	175.9, 5, 5
P value	0.0018		P value	<0.0001
P value summary	**		P value summary	****
Significantly different (P < 0.05)?	Yes		Significantly different (P < 0.05)?	Yes
