# Supplementary material for: Microglia exit the CNS in spinal root avulsion
Source: PLoS Biol. 2019 Feb 22;17(2):e3000159. doi: 10.1371/journal.pbio.3000159 (PMC6402705; doi:10.1371/journal.pbio.3000159)
Supplement: S21 Data — All raw data and statistical values represented in different spreadsheet tabs per figure for S17B and S17C Fig. (XLSX) [file pbio.3000159.s055.xlsx]

## Sheet: SuppFig_17B
SUPPLEMENTARY FIGURE S17B: DISTANCE OF MICROGLIA EXTENSIONS AND RETRACTIONS IN AND OUT OF THE CNS/PNS BORDER OVER TIME
Distance of extensions and retractions over time
Time (min)	Distance (um)
0	-8.667
1	-8.667
2	-6
3	-1.333
4	-5.333
5	0.667
6	0.667
7	9.333
8	16
9	17.333
10	-2
11	24.667
12	14.667
13	14
14	18.667
15	8.667
16	16
17	23.333
18	12.667
19	12.667
20	26
21	31.333
22	28
23	19.333
24	17.333
25	15.333
26	12
27	12.667
28	6.667
29	4.667
30	-4
31	-4.667
32	20.667
33	26
34	18
35	18.667
36	7.333
37	-10.667
38	-12
39	-3.333
40	1.333
41	21.333
42	21.333
43	21.333
44	21.333
45	21.333
46	20
47	21.333
48	16
49	12.667
50	10.667
51	9.333
52	13.333
53	18
54	6.667
55	1.333
56	4

## Sheet: SuppFig_17C
SUPPLEMENTARY FIGURE 17C: AVERAGE MAXIMUM LENGTH OF MICROGLIAL PROJECTIONS IN THE PNS AND IN THE CNS
Maximum distance of projections			RAW STATS FROM PRISM
CNS Projections (um)	PNS projections (um)		Table Analyzed	Column: Entering replicate data
88.6079	16.4656
88.2068	16.4656		Column B	Data Set-B
88.2068	14.0153		vs.	vs.
88.2068	11.4111		Column A	Data Set-A
83.8862	13.1317
81.6616	13.3497		Unpaired t test
81.6616	13.3497		P value	<0.0001
79.068	16.8257		P value summary	****
79.068	20.8271		Significantly different (P < 0.05)?	Yes
78.2356	20.0108		One- or two-tailed P value?	Two-tailed
78.2356	10.198		t, df	t=12.87, df=141
76.5079	24.7479
75.6437	19.3791		How big is the difference?
74.348	18.8793		Mean of column A	60.43
74.348	19.4139		Mean of column B	23.42
74.348	14.8026		Difference between means (B - A) ± SEM	-37.01 ± 2.875
74.348	26.6664		95% confidence interval	-42.70 to -31.33
74.348	34.9346		R squared (eta squared)	0.5404
74.348	32.5646
73.0524	35.036		F test to compare variances
72.6209	41.2311		F, DFn, Dfd	5.116, 85, 56
72.6209	39.0664		P value	<0.0001
72.6209	38.6662		P value summary	****
72.1894	33.4792		Significantly different (P < 0.05)?	Yes
72.1894	32.3655
70.4617	30.1844
70.4617	23.3238
70.4617	22.0103
70.4617	17.3335
70.4617	12.2563
70.4617	10.7703
70.4617	11.6424
70.4617	21.1872
70.4617	28.3626
70.4617	36.1353
70.4617	29.3633
70.4617	15.2165
70.4617	18.6785
70.4617	19.4705
70.4617	10.5408
70.4617	10.0885
70.4617	25.888
70.4617	25.888
69.5989	32.1107
69.13	32.1107
69.13	32.1107
69.13	34.9534
69.13	37.9059
68.6642	28.8444
68.6642	23.1132
66.8746	16.0557
64.2803	13.6786
62.5503	17.9379
60.8216	23.2183
60.8216	31.3824
51.4434	34.0261
51.4434	31.5873
51.4434
55.7524
55.7524
55.7524
55.7524
54.8899
54.8899
53.1664
52.7358
51.0121
51.0121
49.2901
47.1379
47.1379
42.4099
42.4099
39.4048
34.6945
30.8528
28.3005
22.3875
21.1319
17.4041
10.2278
10.2278
10.2278
10.937
10.937
10.937
Average maximum distance of projections
CNS Projections (um)	PNS projections (um)
60.4278	23.4151
