# Supplementary material for: Microglia exit the CNS in spinal root avulsion
Source: PLoS Biol. 2019 Feb 22;17(2):e3000159. doi: 10.1371/journal.pbio.3000159 (PMC6402705; doi:10.1371/journal.pbio.3000159)
Supplement: S22 Data — All raw data and statistical values represented in different spreadsheet tabs per figure for S18D and S18E Fig. (XLSX) [file pbio.3000159.s056.xlsx]

## Sheet: SuppFig_18D
SUPPLEMENTARY FIGURE 18D: MIGRATION PLOT OF MICROGLIA TO MACROPHAGE ABLATION SITE
X,Y values for migration plot1 (dark blue)			X,Y values for migration plot1 (light blue)
X	Y		X	Y
-15.167	-2.166		-18.634	-23.616
-16.467	-0.866		-16.9	-21.45
-15.167	-0.216		-11.7	-13.65
-14.084	-0.216		-7.584	-7.583
-13	0.867		-3.9	-3.9
-8.667	1.95		-4.55	-0.65
-8.667	1.95		-1.3	0.434
-7.584	3.034		6.716	2.167
-7.367	3.25		13.433	3.25
-5.2	4.767		18.85	6.717
-3.467	6.284		18.85	9.534
0.866	7.8		23.183	11.917
2.816	8.234		21.666	12.567
2.816	8.234		19.933	11.7
2.816	8.234		19.716	10.617
3.25	8.234		19.283	8.884
3.683	8.234		17.116	6.717
3.683	8.234		14.95	4.334
5.85	8.234		14.083	2.817
5.85	8.234		12.783	0.217
6.283	8.234		11.7	-1.733
6.5	8.234		10.833	-2.383
6.5	8.234		10.616	-3.25
6.5	8.234		10.616	-4.333
6.5	8.234		12.783	-3.683
6.5	8.234		12.783	-3.683
7.15	8.234		12.783	-3.683
7.366	8.234		10.616	-2.6
7.8	8.234		10.616	-2.6
9.1	8.017		14.733	-2.6
9.1	8.017		25.35	-3.9
9.75	7.8		25.566	-3.9
9.966	7.8		25.783	-0.65
10.833	7.367		26.216	1.734
10.833	7.367		30.766	7.367
10.833	7.367		32.066	10.4
10.833	7.367		32.066	10.4
10.833	7.367		30.766	10.4
11.266	7.367		27.733	6.717
11.7	7.367		26.65	2.6
12.783	7.367		26.433	1.3
14.3	7.367		26.433	1.3
14.3	7.367		26.433	1.3
14.3	7.367		26.433	1.3
13.216	7.8		26	0.65
13.216	7.8		26	-0.433
13.216	7.8		26	-0.65
13.216	7.8		26	-0.65
13.866	7.8		26	-0.65
13.866	7.8		26	-0.65
14.083	7.8		26	-0.65
14.083	7.8		26	-0.65
14.083	7.8		26	-0.65
14.083	7.8		26	-0.65
14.083	7.8		27.3	-1.083
14.083	7.8		27.733	-1.95
14.083	7.8		28.6	-5.2
14.083	7.8		28.6	-5.2
13	8.017		28.816	-5.416
13	8.017		28.816	-5.85
13	8.017		28.816	-5.85
13	8.017		28.816	-5.85
13.866	8.017		28.6	-5.416
13.866	8.017		28.6	-5.416
13.866	8.017		28.6	-5.416
16.033	8.017		28.6	-5.416
16.466	8.017		28.6	-5.416
16.466	8.017		28.6	-5.416
16.466	8.017		28.6	-5.416
16.466	8.017		28.6	-5.416
16.466	8.017		28.6	-5.416
15.383	8.017		28.6	-5.416
15.383	8.017		28.6	-5.416
15.166	8.017		28.6	-5.416
15.166	8.017		28.6	-5.416
15.166	8.017		28.6	-5.416
15.166	8.017		28.6	-5.416
15.166	8.017		28.6	-5.416
15.166	8.017		28.6	-5.416
15.166	8.017		28.6	-5.416
15.166	8.017		29.25	-5.416
15.166	8.017		29.25	-5.416
15.166	8.017		29.25	-5.416
15.166	8.017		30.116	-5.416
15.166	8.017		30.116	-5.416
15.166	8.017		30.766	-5.416
15.166	8.017		31.85	-5.633
15.166	8.017		31.85	-5.633
14.516	8.017		31.85	-5.633
14.516	8.017		31.85	-5.633
14.083	8.017		31.85	-5.633
13.216	8.234		31.85	-5.633
12.783	8.234		31.85	-5.633
12.783	8.234		31.85	-5.633
12.133	8.234		31.85	-5.633
12.133	8.234		31.85	-5.633
12.133	8.234		31.85	-5.633
12.133	8.234		31.85	-5.633
12.133	8.234		31.85	-5.633
12.133	8.234		31.85	-5.633
11.05	8.234		31.85	-5.633
11.05	8.234		31.85	-5.633
10.4	8.667		31.85	-5.633
10.4	8.667		31.85	-5.633
10.4	8.667		31.85	-5.633
10.4	8.667		31.85	-5.633
10.4	8.667		31.85	-5.633
10.4	8.667		31.85	-5.633
10.4	8.667		32.066	-5.633
10.4	8.667		31.85	-4.983
10.4	8.667		31.633	-4.55
10.4	8.667		31.416	-3.9
10.4	8.667		31.416	-3.9
10.4	8.667		31.416	-3.9
10.4	8.667		31.416	-3.9
11.05	8.667		31.416	-3.9
11.266	8.667		31.633	-4.116
11.266	8.667		32.283	-4.116
12.566	8.45		32.716	-4.333
13	8.45		32.716	-4.333
14.083	8.234		32.716	-4.333
14.733	8.234		32.716	-4.333
14.733	8.234		32.716	-4.333
14.733	8.234		32.716	-4.333
14.733	8.234		32.716	-4.333
14.733	8.234		32.716	-4.333
14.733	8.234		32.716	-4.333
14.733	8.234		32.716	-4.333
14.733	8.234		32.716	-4.333
14.733	8.234		34.45	-4.333
15.166	8.234		34.45	-4.333
15.166	8.234		35.316	-4.55
15.166	8.234		35.533	-4.55
15.166	8.234		35.75	-4.766
15.166	8.234		35.75	-4.766
15.166	8.234		35.75	-4.766
15.166	8.234		35.75	-4.766
15.166	8.234		35.75	-4.766
15.166	8.234		35.75	-4.766
15.166	8.234		35.75	-4.766
15.166	8.234		35.75	-4.766
15.166	8.234		35.75	-4.766
15.166	8.234		35.966	-4.983
15.166	8.234		38.35	-6.283
15.166	8.234		40.516	-6.716
15.166	8.234		45.283	-6.5
15.166	8.234		53.95	-4.333
15.166	8.234		54.166	-4.333
15.166	8.234		54.166	-4.333
15.166	8.234		54.166	-4.333
15.166	8.234		54.166	-4.333
15.6	8.884		54.166	-4.116
15.6	8.884		54.166	-4.116
15.6	8.884		54.166	-4.116
15.6	8.884		54.166	-4.116
15.6	8.884		54.166	-4.116
15.6	8.884		54.166	-4.116

## Sheet: SuppFig_18E
SUPPLEMENTARY FIGURE S18E: TIME VS DISTANCE PLOT OF INDIVIDUAL MICROGLIA POST MACROPHAGE ABLATION IN THE PNS
Time vs Distance of individual microglia
Time (min)	Distance (um)
-61	-36.6817
-60	-35.4317
-59	-38.4943
-58	-38.3223
-57	-39.843
-56	-39.843
-55	-39.843
-54	-39.843
-53	-38.6097
-52	-38.7977
-51	-40.9335
-50	-46.1284
-49	-50.2625
-48	-49.3106
-47	-51.0164
-46	-55.3762
-45	-55.3762
-44	-56.1289
-43	-55.0334
-42	-47.6044
-41	-45.1189
-40	-42.8079
-39	-42.0373
-38	-40.8382
-37	-40.6873
-36	-40.0646
-35	-40.0646
-34	-39.0073
-33	-38.9078
-32	-38.9078
-31	-39.2713
-30	-39.2713
-29	-39.2713
-28	-39.2713
-27	-40.1389
-26	-42.3049
-25	-42.3049
-24	-34.0783
-23	-29.7463
-22	-29.7463
-21	-36.2448
-20	-34.5112
-19	-34.5112
-18	-33.2115
-17	-33.2115
-16	-36.6855
-15	-35.386
-14	-34.5194
-13	-34.5194
-12	-34.5194
-11	-34.5194
-10	-33.6914
-9	-33.6914
-8	-33.6914
-7	-33.6914
-6	-35.0839
-5	-35.0839
-4	-34.2206
-3	-34.2206
-2	-33.3575
-1	0
0	1.83848
1	1.95
2	2.23056
3	3.7276
4	7.6936
5	7.6936
6	9.19467
7	9.49595
8	12.1411
9	14.4323
10	18.878
11	20.7737
12	20.7737
13	20.7737
14	21.1505
15	21.5286
16	21.5286
17	23.4494
18	23.4494
19	23.8383
20	24.0337
21	24.0337
22	24.0337
23	24.0337
24	24.0337
25	24.6213
26	24.8173
27	25.212
28	26.3169
29	26.3169
30	26.8361
31	27.0368
32	27.6926
33	27.6926
34	27.6926
35	27.6926
36	27.6926
37	28.0995
38	28.5081
39	29.531
40	30.9707
41	30.9707
42	30.9707
43	30.0818
44	30.0818
45	30.0818
46	30.0818
47	30.6959
48	30.6959
49	30.9012
50	30.9012
51	30.9012
52	30.9012
53	30.9012
54	30.9012
55	30.9012
56	30.9012
57	29.9512
58	29.9512
59	29.9512
60	29.9512
61	30.767
62	30.767
63	30.767
64	32.8197
65	33.2316
66	33.2316
67	33.2316
68	33.2316
69	33.2316
70	32.2024
71	32.2024
72	31.9966
73	31.9966
74	31.9966
75	31.9966
76	31.9966
77	31.9966
78	31.9966
79	31.9966
80	31.9966
81	31.9966
82	31.9966
83	31.9966
84	31.9966
85	31.9966
86	31.9966
87	31.3811
88	31.3811
89	30.9719
90	30.2284
91	29.8222
92	29.8222
93	29.2139
94	29.2139
95	29.2139
96	29.2139
97	29.2139
98	29.2139
99	28.2045
100	28.2045
101	27.7673
102	27.7673
103	27.7673
104	27.7673
105	27.7673
106	27.7673
107	27.7673
108	27.7673
109	27.7673
110	27.7673
111	27.7673
112	27.7673
113	27.7673
114	28.367
115	28.5667
116	28.5667
117	29.6954
118	30.1012
119	31.0439
120	31.6571
121	31.6571
122	31.6571
123	31.6571
124	31.6571
125	31.6571
126	31.6571
127	31.6571
128	31.6571
129	32.0663
130	32.0663
131	32.0663
132	32.0663
133	32.0663
134	32.0663
135	32.0663
136	32.0663
137	32.0663
138	32.0663
139	32.0663
140	32.0663
141	32.0663
142	32.0663
143	32.0663
144	32.0663
145	32.0663
146	32.0663
147	32.0663
148	32.0663
149	32.0663
150	32.6911
151	32.6911
152	32.6911
153	32.6911
154	32.6911
155	32.6911
156
