# Supplementary material for: Microglia exit the CNS in spinal root avulsion
Source: PLoS Biol. 2019 Feb 22;17(2):e3000159. doi: 10.1371/journal.pbio.3000159 (PMC6402705; doi:10.1371/journal.pbio.3000159)
Supplement: S23 Data — All raw data and statistical values represented in different spreadsheet tabs per figure for S19D–S19I Fig. (XLSX) [file pbio.3000159.s057.xlsx]

## Sheet: SuppFig_19D
SUPPLEMENTARY FIGURE 19D: TIME VS DISTANCE PLOT OF INDIVIDUAL MICROGLIA POST MACROPHAGE CONTROL ABLATION
Time vs Distance of individual microglia
Time (min)	Distance (um)
-22	-14.7614
-21	-14.7614
-20	-14.7614
-19	-14.7614
-18	-16.3552
-17	-16.3552
-16	-16.3552
-15	-16.3552
-14	-16.3552
-13	-16.0512
-12	-15.6739
-11	-15.6739
-10	-15.6739
-9	-15.5701
-8	-15.5701
-7	-15.3286
-6	-15.3286
-5	-15.3286
-4	-14.7951
-3	-14.741
-2	-14.741
-1	-14.741
0	-8.36545
1	-8.36545
2	-7.91394
3	-7.91394
4	-7.42747
5	-7.42747
6	-7.31482
7	-7.32026
8	-7.49158
9	-7.49158
10	-8.02727
11	-8.08773
12	-8.35753
13	-8.28841
14	-8.28841
15	-8.44624
16	-8.88448
17	-8.88448
18	-8.88448
19	-8.88448
20	-8.88448
21	-9.09598
22	-9.30906
23	-9.30906
24	-9.30906
25	-9.57134
26	-9.57134
27	-10.4666
28	-10.4666
29	-10.6822
30	-10.7856
31	-10.7856
32	-10.7856
33	-10.7856
34	-11.3387
35	-11.2653
36	-12.2269
37	-12.2269
38	-12.6426
39	-12.6426
40	-12.5935
41	-12.5935
42	-12.5935
43	-12.858
44	-12.9736
45	-12.9736
46	-12.9736
47	-12.9399
48	-12.8509
49	-12.8509
50	-12.8251
51	-12.8251
52	-12.8251
53	-12.8251
54	-12.8251
55	-12.9037
56	-12.9037
57	-13.6665
58	-13.6665
59	-13.814
60	-13.814
61	-13.8168
62	-14.1836
63	-14.6164
64	-14.6164
65	-14.6164
66	-14.6164
67	-14.6164
68	-14.8845
69	-15.4251
70	-15.4251
71	-15.4251
72	-15.4251
73	-15.4251
74	-15.4251
75	-15.4251
76	-15.4251
77	-15.4251
78	-15.4251
79	-15.4251
80	-15.5411
81	-15.5411
82	-15.4926
83	-15.4926
84	-15.4926
85	-15.4926
86	-15.4926
87	-15.763
88	-15.763
89	-15.763
90	-17.2268
91	-17.2268
92	-17.2268
93	-17.2268

## Sheet: SuppFig_19E
SUPPLEMENTARY FIGURE 19E: MIGRATION PLOT OF MICROGLIA POST-MACROPHAGE CONTROL ABLATION
X,Y values for migration plot
X	Y
37.808	-13.867
37.808	-13.867
37.808	-13.867
37.808	-13.867
37.808	-12.133
37.808	-12.133
37.808	-12.133
37.808	-12.133
37.808	-12.133
36.942	-12.133
35.642	-12.133
35.642	-12.133
35.642	-12.133
35.208	-12.133
35.208	-12.133
33.908	-12.133
33.908	-12.133
33.908	-12.133
33.042	-12.567
32.175	-12.567
32.175	-12.567
32.175	-12.567
35.1	-19.662
35.1	-19.662
34.287	-19.825
34.287	-19.825
32.987	-19.987
32.987	-19.987
31.525	-19.987
31.362	-19.987
30.062	-19.987
30.062	-19.987
28.762	-19.825
28.6	-19.825
27.95	-19.825
27.787	-19.987
27.787	-19.987
27.462	-19.987
26	-20.475
26	-20.475
26	-20.475
26	-20.475
26	-20.475
25.675	-20.475
25.187	-20.637
25.187	-20.637
25.187	-20.637
24.375	-21.125
24.375	-21.125
23.237	-21.125
23.237	-21.125
22.75	-21.45
22.425	-21.775
22.425	-21.775
22.425	-21.775
22.425	-21.775
21.612	-22.1
21.612	-22.262
20.475	-22.425
20.475	-22.425
19.662	-23.4
19.662	-23.4
19.662	-23.562
19.662	-23.562
19.662	-23.562
19.337	-23.725
19.012	-24.537
19.012	-24.537
19.012	-24.537
19.012	-24.7
19.012	-25.187
19.012	-25.187
19.012	-25.35
19.012	-25.35
19.012	-25.35
19.012	-25.35
19.012	-25.35
18.85	-26
18.85	-26
18.037	-26.65
18.037	-26.65
17.875	-27.137
17.875	-27.137
17.875	-27.625
17.55	-28.437
17.225	-29.412
17.225	-29.412
17.225	-29.412
17.225	-29.412
17.225	-29.412
17.062	-30.062
16.575	-30.387
16.575	-30.387
16.575	-30.387
16.575	-30.387
16.575	-30.387
16.575	-30.387
16.575	-30.387
16.575	-30.387
16.575	-30.387
16.575	-30.387
16.575	-30.387
16.25	-29.087
16.25	-29.087
16.25	-28.6
16.25	-28.6
16.25	-28.6
16.25	-28.6
16.25	-28.6
15.925	-27.3
15.925	-27.3
15.925	-27.3
14.462	-27.137
14.462	-27.137
14.462	-27.137
14.462	-27.137

## Sheet: SuppFig_19F
SUPPLEMENTARY FIGURE 19F: TIME VS DISTANCE PLOT OF INDIVIDUAL MICROGLIA POST MACROPHAGE CONTROL ABLATION
Time vs Distance of individual microglia
Time (min)	Distance (um)
-82	-33.0042
-81	-33.0042
-80	-33.0042
-79	-32.7876
-78	-32.7876
-77	-32.7876
-76	-28.813
-75	-23.7548
-74	-22.9176
-73	-22.9176
-72	-21.1316
-71	-17.2685
-70	-10.273
-69	-6.44199
-68	-4.94108
-67	-4.94108
-66	-4.94108
-65	-4.94108
-64	-4.94108
-63	-4.94108
-62	-4.94108
-61	-4.94108
-60	-4.94108
-59	-5.64962
-58	-5.64962
-57	-5.64962
-56	-5.64962
-55	-5.64962
-54	-5.64962
-53	-5.64962
-52	-5.64962
-51	-10.1999
-50	-8.22192
-49	-7.81234
-48	-7.81234
-47	-7.81234
-46	-5.42994
-45	-5.42994
-44	-3.876
-43	-4.11096
-42	-3.92396
-41	-3.92396
-40	-6.15908
-39	-9.68978
-38	-8.7739
-37	-0.61235
-36	-2.63581
-35	-4.11096
-34	-4.2677
-33	-7.21238
-32	-6.98774
-31	-4.08852
-30	-7.37971
-29	-7.21238
-28	-7.21238
-27	-7.21238
-26	-7.21238
-25	-7.21238
-24	-7.21238
-23	-7.21238
-22	-2.90689
-21	-3.57376
-20	-3.57376
-19	-2.90689
-18	-2.45083
-17	-2.77474
-16	-2.52703
-15	-3.033
-14	-8.27853
-13	-4.333
-12	-4.41889
-11	-5.54932
-10	-5.54932
-9	-5.28904
-8	-5.28904
-7	-5.28904
-6	-5.28904
-5	-5.28904
-4	-5.28904
-3	-5.28904
-2	-5.28904
-1	-5.28904
0	-4.0504
1	-4.0504
2	-4.0504
3	-4.0504
4	-4.0504
5	-4.0504
6	-4.0504
7	-4.33652
8	-4.33652
9	-4.21188
10	-4.26985
11	-4.26985
12	-4.49588
13	-4.41201
14	-4.41201
15	-4.26985
16	-4.16261
17	-4.06838
18	-4.06838
19	-4.06838
20	-4.16261
21	-4.21188
22	-4.21188
23	-4.21188
24	-4.68906
25	-4.16261
26	-4.06838
27	-4.0549
28	-4.0549
29	-4.0549
30	-4.0504
31	-4.0504
32	-4.0504
33	-4.0504
34	-4.0504
35	-4.0504
36	-4.0504
37	-4.0504
38	-4.0504
39	-4.0504
40	-4.09089

## Sheet: SuppFig_19G
SUPPLEMENTARY FIGURE 19G: MIGRATION PLOT OF MICROGLIA POST-MACROPHAGE CONTROL ABLATION
X,Y values for migration plot
X	Y
-2.421	-48.379
-2.421	-48.379
-2.421	-48.379
-4.587	-47.946
-4.587	-47.946
-4.587	-47.946
-6.321	-43.613
-6.321	-38.413
-6.321	-37.546
-6.321	-37.546
-5.887	-35.813
-5.454	-31.913
-5.021	-24.546
-5.021	-19.779
-5.021	-16.746
-5.021	-16.746
-5.021	-16.746
-5.021	-16.746
-5.021	-16.746
-5.021	-16.746
-5.021	-16.746
-5.021	-16.746
-5.021	-16.746
-5.887	-15.879
-5.887	-15.879
-5.887	-15.879
-5.887	-15.879
-5.887	-15.879
-5.887	-15.879
-5.887	-15.879
-5.887	-15.879
-10.221	-13.279
-8.054	-12.846
-7.621	-12.846
-7.621	-12.846
-7.621	-12.846
-5.021	-12.846
-5.021	-12.846
-1.987	-11.979
-1.554	-11.546
-0.687	-11.546
-0.687	-11.546
-5.021	-11.546
-8.921	-11.113
-8.487	-12.413
-0.687	-15.013
0.179	-18.046
1.046	-19.346
1.479	-19.346
5.813	-19.346
5.813	-18.913
-3.721	-17.613
-7.621	-15.879
-6.321	-11.546
-6.321	-11.546
-6.321	-11.546
-6.321	-11.546
-6.321	-11.546
-6.321	-11.546
-6.321	-11.546
-2.854	-14.146
-3.721	-16.313
-3.721	-16.313
-2.854	-16.746
1.479	-17.179
1.913	-17.179
1.046	-17.613
-0.254	-18.479
-8.487	-16.313
-4.587	-15.446
-4.587	-14.579
-4.587	-11.979
-4.587	-11.979
-4.587	-12.413
-4.587	-12.413
-4.587	-12.413
-4.587	-12.413
-4.587	-12.413
-4.587	-12.413
-4.587	-12.413
-4.587	-12.413
-4.587	-12.413
-0.254	-12.413
-0.254	-12.413
-0.254	-12.413
-0.254	-12.413
-0.254	-12.413
-0.254	-12.413
-0.254	-12.413
3.212	-12.413
3.212	-12.413
2.346	-12.413
2.779	-12.413
2.779	-12.413
4.079	-12.413
3.646	-12.413
3.646	-12.413
2.779	-12.413
1.912	-12.413
0.612	-12.413
0.612	-12.413
0.612	-12.413
1.912	-12.413
2.346	-12.413
2.346	-12.413
2.346	-12.413
4.946	-12.413
1.912	-12.413
0.612	-12.413
0.179	-12.413
0.179	-12.413
0.179	-12.413
-0.254	-12.413
-0.254	-12.413
-0.254	-12.413
-0.254	-12.413
-0.254	-12.413
-0.254	-12.413
-0.254	-12.413
-0.254	-12.413
-0.254	-12.413
-0.254	-12.413
1.046	-12.413

## Sheet: SuppFig_19H
SUPPLEMENTARY FIGURE 19H: TIME VS DISTANCE PLOT OF INDIVIDUAL MICROGLIA POST MACROPHAGE CONTROL ABLATION
Time vs Distance of individual microglia
Time (min)	Distance (um)
-87	-12.0718
-86	-9.69022
-85	-7.66694
-84	-7.66694
-83	-7.66694
-82	-7.66694
-81	-7.66694
-80	-7.66694
-79	-7.66694
-78	-7.66694
-77	-7.66694
-76	-7.66694
-75	-7.99052
-74	-7.99052
-73	-7.99052
-72	-9.01735
-71	-9.01735
-70	-9.89147
-69	-9.89147
-68	-9.89147
-67	-9.89147
-66	-9.89147
-65	-9.89147
-64	-11.0483
-63	-12.234
-62	-12.234
-61	-12.234
-60	-12.234
-59	-11.4405
-58	-11.4405
-57	-11.0483
-56	-10.273
-55	-9.51436
-54	-9.51436
-53	-8.17704
-52	-6.24981
-51	-6.24981
-50	-6.24981
-49	-6.24981
-48	-6.24981
-47	-6.24981
-46	-6.24981
-45	-6.24981
-44	-6.24981
-43	-6.24981
-42	-6.24981
-41	-6.24981
-40	-6.24981
-39	-6.24981
-38	-6.24981
-37	-6.24981
-36	-6.24981
-35	-6.24981
-34	-6.24981
-33	-6.24981
-32	-6.24981
-31	-6.24981
-30	-6.24981
-29	-6.24981
-28	-6.24981
-27	-6.24981
-26	-5.29044
-25	-5.29044
-24	-4.29072
-23	-3.99499
-22	-3.99499
-21	-4.41987
-20	-4.66801
-19	-4.66801
-18	-5.05406
-17	-5.05406
-16	-5.05406
-15	-5.05406
-14	-5.05406
-13	-5.05406
-12	-5.05406
-11	-5.05406
-10	-5.05406
-9	-5.29044
-8	-4.3336
-7	-4.3336
-6	-4.3336
-5	-4.3336
-4	-3.49406
-3	-3.49406
-2	-4.35568
-1	-4.35568
0	-4.36
1	-4.36
2	-4.36
3	-4.36
4	-4.36
5	-4.36
6	-4.36
7	-3.06
8	-2.66261
9	-2.23651
10	-4.10289
11	-4.10289
12	-4.34985
13	-4.01326
14	-3.40544
15	-3.40544
16	-1.79398
17	-1.79398
18	-1.79398
19	-2.93106
20	-2.93106
21	-2.93106
22	-2.93106
23	-2.93106
24	-2.93106
25	-2.93106
26	-10.0315
27	-5.72602
28	-4.87177
29	-4.87177
30	-4.87177
31	-2.18806
32	-2.18806
33	-2.18806
34	-2.18806
35	-6.23112
36	-6.23112
37	-4.44537
38	-3.59996
39	-3.59996
40	-4.02157
41	-4.38155
42	-4.38155
43	-6.10943
44	-6.10943
45	-4.81351
46	-4.81351
47	-4.81351
48	-2.627
49	-2.627
50	-2.627
51	-4.794
52	-4.794
53	-4.794
54	-1.96152
55	-1.96152
56	-1.96152
57	-1.96152
58	-1.96152
59	-1.96152
60	-1.96152
61	-1.96152
62	-1.96152
63	-1.96152
64	-1.96152
65	-1.96152
66	-3.18018
67	-3.18018
68	-3.18018
69	-3.18018
70	-3.59972
71	-3.59972
72	-5.29825
73	-5.29825
74	-5.29825
75	-5.29825
76	-5.29825
77	-5.29825
78	-5.29825
79	-5.29825
80	-5.29825
81	-5.29825
82	-4.86838
83	-4.86838
84	-4.86838
85	-4.86838
86	-4.44517
87	-4.44517
88	-4.44517
89	-4.87159
90	-6.15522
91	-6.15522
92	-6.15522
93	-6.15522
94	-6.87701
95	-6.62547
96	-5.07638
97	-4.11091
98	-4.11091
99	-2.79588
100	-1.57773
101	-1.57773
102	-1.57773
103	-5.91937
104	-5.91937
105	-6.06029
106	-5.26061
107	-5.26061
108	-5.26061
109	-5.26061
110	-5.26061
111	-5.26061
112	-5.26061
113	-5.26061
114	-5.26061
115	-4.48474
116	-4.48474
117	-4.48474
118	-4.48474
119	-4.48474
120	-4.48474
121	-4.48474
122	-4.48474
123	-4.48474
124	-4.48474
125	-4.48474
126	-4.48474
127	-4.48474
128	-3.51666
129	-2.47
130	-1.85767
131	-1.24467
132	-1.24467
133	-4.02135
134	-4.44517
135	-4.44517
136	-4.86838
137	-3.88726
138	-3.49639
139	-3.49639
140	-3.4897
141	-3.56634
142	-1.54777
143	-1.54777
144	-1.54777
145	-1.54777
146	-1.54777
147	-1.54777
148	-1.54777
149	-1.54777
150	-1.54777
151	-1.54777
152	-1.53964
153	-2.30858
154	-2.30858
155	-2.30858
156	-1.95001
157	-1.95001
158	-1.95001
159	-1.77992
160	-1.92585
161	-2.7537
162	-2.7537
163	-2.7537
164	-2.7537
165	-2.7537
166	-2.7537
167	-2.7537
168	-2.7537
169	-2.7537
170	-2.7537
171	-2.7537
172	-2.7537
173	-2.7537
174	-2.7537
175	-2.7537
176	-2.7537
177	-2.7537
178	-2.7537
179	-3.54733
180	-3.67744
181	-3.85187
182	-3.85187
183	-5.20035
184	-5.20035
185	-5.20035

## Sheet: SuppFig_19I
SUPPLEMENTARY FIGURE 19I: MIGRATION PLOT OF MICROGLIA POST-MACROPHAGE CONTROL ABLATION
X,Y values for migration plot
X	Y
-17.767	-27.734
-15.167	-27.734
-12.134	-28.6
-12.134	-28.6
-12.134	-28.6
-12.134	-28.6
-12.134	-28.6
-12.134	-28.6
-12.134	-28.6
-12.134	-28.6
-12.134	-28.6
-12.134	-28.6
-12.567	-28.6
-12.567	-28.6
-12.567	-28.6
-13.867	-28.6
-13.867	-28.6
-15.167	-28.167
-15.167	-28.167
-15.167	-28.167
-15.167	-28.167
-15.167	-28.167
-15.167	-28.167
-16.467	-28.167
-17.767	-28.167
-17.767	-28.167
-17.767	-28.167
-17.767	-28.167
-16.9	-28.167
-16.9	-28.167
-16.467	-28.167
-15.6	-28.167
-14.734	-28.167
-14.734	-28.167
-13.434	-27.734
-11.7	-26.867
-11.7	-26.867
-11.7	-26.867
-11.7	-26.867
-11.7	-26.867
-11.7	-26.867
-11.7	-26.867
-11.7	-26.867
-11.7	-26.867
-11.7	-26.867
-11.7	-26.867
-11.7	-26.867
-11.7	-26.867
-11.7	-26.867
-11.7	-26.867
-11.7	-26.867
-11.7	-26.867
-11.7	-26.867
-11.7	-26.867
-11.7	-26.867
-11.7	-26.867
-11.7	-26.867
-11.7	-26.867
-11.7	-26.867
-11.7	-26.867
-11.7	-26.867
-10.834	-26.434
-10.834	-26.434
-9.534	-26.434
-5.634	-27.3
-5.634	-27.3
-7.367	-27.734
-8.234	-27.734
-8.234	-27.734
-9.1	-27.734
-9.1	-27.734
-9.1	-27.734
-9.1	-27.734
-9.1	-27.734
-9.1	-27.734
-9.1	-27.734
-9.1	-27.734
-9.1	-27.734
-9.534	-27.734
-9.967	-26
-9.967	-26
-9.967	-26
-9.967	-26
-9.967	-23.834
-9.967	-23.834
-10.834	-23.834
-10.834	-23.834
-10.86	-23.4
-10.86	-23.4
-10.86	-23.4
-10.86	-23.4
-10.86	-23.4
-10.86	-23.4
-10.86	-23.4
-9.56	-23.4
-9.127	-23.834
-8.694	-23.834
-8.694	-26.867
-8.694	-26.867
-9.127	-26.867
-9.127	-26.434
-9.127	-25.567
-9.127	-25.567
-6.96	-25.134
-6.96	-25.134
-6.96	-25.134
-9.127	-24.7
-9.127	-24.7
-9.127	-24.7
-9.127	-24.7
-9.127	-24.7
-9.127	-24.7
-9.127	-24.7
-16.494	-24.267
-12.16	-24.267
-11.294	-24.267
-11.294	-24.267
-11.294	-24.267
-8.26	-24.7
-8.26	-24.7
-8.26	-24.7
-8.26	-24.7
-12.594	-24.7
-12.594	-24.7
-10.86	-24.267
-9.994	-24.267
-9.994	-24.267
-10.427	-24.267
-10.86	-23.834
-10.86	-23.834
-12.594	-23.834
-12.594	-23.834
-11.294	-22.967
-11.294	-22.967
-11.294	-22.967
-9.127	-23.4
-9.127	-23.4
-9.127	-23.4
-11.294	-23.4
-11.294	-23.4
-11.294	-23.4
-8.26	-22.534
-8.26	-22.534
-8.26	-22.534
-8.26	-22.534
-8.26	-22.534
-8.26	-22.534
-8.26	-22.534
-8.26	-22.534
-8.26	-22.534
-8.26	-22.534
-8.26	-22.534
-8.26	-22.534
-9.56	-22.534
-9.56	-22.534
-9.56	-22.534
-9.56	-22.534
-9.994	-22.534
-9.994	-22.534
-11.727	-22.534
-11.727	-22.534
-11.727	-22.534
-11.727	-22.534
-11.727	-22.534
-11.727	-22.534
-11.727	-22.534
-11.727	-22.534
-11.727	-22.534
-11.727	-22.534
-10.86	-21.234
-10.86	-21.234
-10.86	-21.234
-10.86	-21.234
-10.86	-22.534
-10.86	-22.534
-10.86	-22.534
-11.294	-22.534
-12.594	-22.534
-12.594	-22.534
-12.594	-22.534
-12.594	-22.534
-13.027	-21.234
-12.594	-20.8
-10.86	-20.8
-9.994	-21.234
-9.994	-21.234
-8.694	-21.667
-7.394	-22.1
-7.394	-22.1
-7.394	-22.1
-12.16	-21.667
-12.16	-21.667
-12.16	-21.234
-11.294	-21.234
-11.294	-21.234
-11.294	-21.234
-11.294	-21.234
-11.294	-21.234
-11.294	-21.234
-11.294	-21.234
-11.294	-21.234
-11.294	-21.234
-10.427	-21.234
-10.427	-21.234
-10.427	-21.234
-10.427	-21.234
-10.427	-21.234
-10.427	-21.234
-10.427	-21.234
-10.427	-21.234
-10.427	-21.234
-10.427	-21.234
-10.427	-21.234
-10.427	-21.234
-10.427	-21.234
-9.56	-21.667
-8.26	-21.667
-7.827	-22.1
-7.394	-22.534
-7.394	-22.534
-10.427	-22.534
-10.86	-22.534
-10.86	-22.534
-10.86	-21.234
-8.26	-19.934
-6.96	-19.934
-6.96	-19.934
-6.094	-19.934
-5.66	-19.934
-5.66	-22.1
-5.66	-22.1
-5.66	-22.1
-5.66	-22.1
-5.66	-22.1
-5.66	-22.1
-5.66	-22.1
-5.66	-22.1
-5.66	-22.1
-5.66	-22.1
-5.227	-22.534
-4.36	-22.534
-4.36	-22.534
-4.36	-22.534
-7.394	-21.667
-7.394	-21.667
-7.394	-21.667
-6.094	-21.667
-5.66	-21.667
-4.36	-21.667
-4.36	-21.667
-4.36	-21.667
-4.36	-21.667
-4.36	-21.667
-4.36	-21.667
-4.36	-21.667
-4.36	-21.667
-4.36	-21.667
-4.36	-21.667
-4.36	-21.667
-4.36	-21.667
-4.36	-21.667
-4.36	-21.667
-4.36	-21.667
-4.36	-21.667
-4.36	-21.667
-4.36	-21.667
-3.06	-22.534
-3.06	-22.1
-3.06	-21.667
-3.06	-21.667
-3.06	-19.5
-3.06	-19.5
-3.06	-19.5
